# Supplementary material for: 3-(4-Bromo­phenyl­sulfon­yl)-8-methyl-1,3-diaza­spiro­[4.5]decane-2,4-dione
Source: Acta Crystallogr Sect E Struct Rep Online. 2009 Jul 18;65(Pt 8):o1892. doi: 10.1107/S1600536809027305 (PMC2977264; doi:10.1107/S1600536809027305)
Supplement: Supplementary file 2 [file e-65-o1892-Isup2.hkl]

# 
# h,k,l, Fc-squared, Fo-squared, sigma(Fo-squared) and status flag 
# 
data_I
_shelx_title ' rauf44 in P21/c' 
_shelx_refln_list_code          4 
_shelx_F_calc_maximum      260.85 
_exptl_crystal_F_000       816.00 
_reflns_d_resolution_high  0.7814 
 
loop_ 
 _symmetry_equiv_pos_as_xyz 
 'x, y, z' 
 '-x, y+1/2, -z+1/2' 
 '-x, -y, -z' 
 'x, -y-1/2, z-1/2' 
 
_cell_length_a     6.1835 
_cell_length_b    17.5442 
_cell_length_c    15.1865 
_cell_angle_alpha  90.000 
_cell_angle_beta   94.222 
_cell_angle_gamma  90.000 
 
_shelx_F_squared_multiplier     1.000 
 
loop_ 
 _refln_index_h 
 _refln_index_k 
 _refln_index_l 
 _refln_F_squared_calc 
 _refln_F_squared_meas 
 _refln_F_squared_sigma 
 _refln_observed_status 
   1   0   0    10312.84    10462.16    409.50 o 
   2   0   0     7681.80     6531.23    384.39 o 
   3   0   0       88.81       74.16     15.47 o 
   4   0   0       20.42       11.26     13.36 o 
   5   0   0     1304.50     1272.98     23.75 o 
   6   0   0      974.61      967.90     37.18 o 
   7   0   0     1647.73     1623.28     26.88 o 
   1   1   0     3605.23     3202.56    130.09 o 
   2   1   0     6061.17     6061.32    167.94 o 
   3   1   0     1892.48     2202.29     29.80 o 
   4   1   0     2589.75     2708.04     61.83 o 
   5   1   0      170.07      164.01     11.81 o 
   6   1   0      884.35      942.51     13.20 o 
   7   1   0        2.55        3.85     11.09 o 
   1   2   0     4023.32     3942.15     40.09 o 
   2   2   0     2392.82     2336.41     26.11 o 
   3   2   0        1.45        1.93     11.69 o 
   4   2   0      428.87      427.77     12.00 o 
   5   2   0       23.00       31.64     11.66 o 
   6   2   0       79.53       88.90     10.38 o 
   7   2   0      195.15      185.47     12.33 o 
   1   3   0    17484.36    18052.71    324.07 o 
   2   3   0     2369.35     2533.11     61.66 o 
   3   3   0      539.86      537.92     12.19 o 
   4   3   0       14.90       25.80     10.14 o 
   5   3   0      451.55      445.62     12.03 o 
   6   3   0       81.51       87.89     10.63 o 
   7   3   0       41.36       35.80     11.87 o 
   0   4   0    43531.19    42891.29   1161.33 o 
   1   4   0     4949.12     4883.04    112.01 o 
   2   4   0      479.95      361.26     11.96 o 
   3   4   0     4113.87     4239.85     55.86 o 
   4   4   0        3.93        5.20     10.22 o 
   5   4   0     1026.74     1043.37     14.69 o 
   6   4   0      515.53      508.42     11.94 o 
   7   4   0      481.60      499.41     13.20 o 
   1   5   0    25964.10    27030.53    176.12 o 
   2   5   0      814.22      791.26     14.40 o 
   3   5   0      342.81      289.92     11.22 o 
   4   5   0      743.79      783.77     11.76 o 
   5   5   0      288.29      290.99     12.57 o 
   6   5   0      953.47      986.50     18.24 o 
   7   5   0        0.97        7.19     11.27 o 
   0   6   0     4287.30     4061.96    230.19 o 
   1   6   0     2169.22     2248.94     23.27 o 
   2   6   0     2536.23     2646.30     49.30 o 
   3   6   0       73.65       40.44     10.23 o 
   4   6   0       89.39       94.95     10.22 o 
   5   6   0     2768.22     2751.37     64.04 o 
   6   6   0      200.71      203.02     12.88 o 
   7   6   0      119.23      166.09     13.63 o 
   1   7   0     1784.26     1812.59     34.70 o 
   2   7   0     1975.30     2139.34     29.32 o 
   3   7   0        1.34        5.70     10.73 o 
   4   7   0      137.66      136.94     11.93 o 
   5   7   0      562.73      545.72     13.23 o 
   6   7   0       89.41       68.35     14.14 o 
   7   7   0        5.28        5.10     12.98 o 
   0   8   0    11178.07    11100.06    118.14 o 
   1   8   0     1974.34     2143.68     19.49 o 
   2   8   0     4385.97     4294.76     88.89 o 
   3   8   0      538.02      550.60     13.71 o 
   4   8   0      486.96      489.50     15.51 o 
   5   8   0     1490.30     1558.35     33.91 o 
   6   8   0        1.17       -3.83     12.47 o 
   7   8   0      136.24      113.82     14.73 o 
   1   9   0    11108.81    11037.61    102.06 o 
   2   9   0       75.37       78.96     11.10 o 
   3   9   0      188.02      186.27     11.44 o 
   4   9   0      917.08      904.48     17.57 o 
   5   9   0     1207.23     1201.91     27.68 o 
   6   9   0     1250.59     1225.23     67.62 o 
   7   9   0       42.14       61.04     14.25 o 
   0  10   0     3792.62     3807.24     60.25 o 
   1  10   0      154.75      179.21     12.32 o 
   2  10   0     1629.40     1485.58     26.80 o 
   3  10   0      481.69      442.81     12.75 o 
   4  10   0     2037.29     1952.54     28.02 o 
   5  10   0       40.06       50.04     12.12 o 
   6  10   0      160.71      142.64     15.16 o 
   7  10   0      105.65      104.18     18.14 o 
   1  11   0      493.94      488.16     13.14 o 
   2  11   0      283.12      286.87     12.28 o 
   3  11   0      751.94      759.42     19.19 o 
   4  11   0       37.75       31.18     11.08 o 
   5  11   0      258.45      261.53     13.16 o 
   6  11   0       52.36       70.87     15.04 o 
   0  12   0     1822.74     1839.52     23.46 o 
   1  12   0        1.40       -1.16      9.74 o 
   2  12   0       17.93       29.13      9.86 o 
   3  12   0      605.89      547.88     12.47 o 
   4  12   0      421.53      423.57     13.08 o 
   5  12   0       85.37      105.72     13.49 o 
   6  12   0      290.98      305.55     14.35 o 
   1  13   0     7549.13     7811.98     50.24 o 
   2  13   0       29.10        9.56     10.58 o 
   3  13   0      147.69      145.73     12.39 o 
   4  13   0     1265.36     1287.12     33.68 o 
   5  13   0      283.12      312.09     15.31 o 
   6  13   0      706.95      686.12     20.76 o 
   0  14   0     7691.00     7434.63    280.59 o 
   1  14   0      597.83      569.94     12.42 o 
   2  14   0      555.09      539.58     14.17 o 
   3  14   0      407.71      395.98     11.88 o 
   4  14   0      286.30      276.97     12.85 o 
   5  14   0      478.06      482.07     14.37 o 
   6  14   0       83.92       74.97     12.73 o 
   1  15   0      143.70      164.30     10.75 o 
   2  15   0       73.73       69.59     11.87 o 
   3  15   0      575.06      581.10     13.90 o 
   4  15   0      180.18      189.55     13.46 o 
   5  15   0       36.24       39.25     13.68 o 
   0  16   0     3006.71     3263.88     62.18 o 
   1  16   0      674.05      707.89     14.23 o 
   2  16   0       10.31       33.54     10.92 o 
   3  16   0        6.13        4.51     12.40 o 
   4  16   0      296.95      292.46     13.05 o 
   5  16   0        4.53        9.75     11.54 o 
   1  17   0      762.70      779.49     22.51 o 
   2  17   0        4.54       -0.19     11.59 o 
   3  17   0        6.47        6.14     12.26 o 
   4  17   0      384.68      388.01     13.99 o 
   5  17   0      178.23      179.71     13.18 o 
   0  18   0     2482.63     2527.47     29.54 o 
   1  18   0       76.98       78.02     12.57 o 
   2  18   0      524.01      536.86     16.47 o 
   3  18   0       59.13       77.12     13.64 o 
   4  18   0       28.89       48.27     12.46 o 
   1  19   0      371.28      383.79     14.14 o 
   2  19   0       95.05      110.23     15.03 o 
   3  19   0      398.21      397.68     19.41 o 
   4  19   0      473.78      452.03     15.76 o 
   0  20   0       27.02       74.21     16.66 o 
   1  20   0       86.70      100.88     16.01 o 
   2  20   0      172.19      157.29     12.64 o 
   3  20   0       11.48       18.67     11.84 o 
   1  21   0      253.27      275.48     13.37 o 
   2  21   0        8.05        4.31     13.61 o 
   0  22   0      232.65      214.35     17.96 o 
   1  22   0       41.50       60.15     11.78 o 
  -7   1   1      123.80      125.22     11.72 o 
  -6   1   1      153.04      156.82     11.43 o 
  -5   1   1       10.07        4.98     10.44 o 
  -4   1   1       10.24       33.53     10.06 o 
  -3   1   1       82.13       66.11     11.26 o 
  -2   1   1    19962.75    20422.14     99.48 o 
  -1   1   1      163.68      171.92     10.15 o 
   1   1   1      280.74      277.12     13.37 o 
   2   1   1      622.02      614.76     15.05 o 
   3   1   1     9195.93     9770.56    259.39 o 
   4   1   1      945.40     1071.67     24.40 o 
   5   1   1     1506.68     1510.63     19.23 o 
   6   1   1       17.05       26.02     10.22 o 
   7   1   1        2.94        6.00     11.43 o 
  -7   2   1      240.41      218.14     12.72 o 
  -6   2   1      122.10      121.72     10.32 o 
  -5   2   1       13.94       20.05      9.52 o 
  -4   2   1      741.90      727.23     14.40 o 
  -3   2   1     7903.26     7830.71     44.99 o 
  -2   2   1      382.28      426.29     10.43 o 
  -1   2   1    68045.30    71986.57   2218.48 o 
   1   2   1     2383.71     2207.00     32.02 o 
   2   2   1      903.66      822.08     24.64 o 
   3   2   1     1719.76     1797.32     34.24 o 
   4   2   1     6618.64     6818.82    119.90 o 
   5   2   1       75.00       75.74     10.39 o 
   6   2   1     2347.37     2333.83     27.15 o 
   7   2   1       61.27       58.82     11.33 o 
  -7   3   1      173.66      192.61     12.23 o 
  -6   3   1       28.53       48.24     10.93 o 
  -5   3   1      616.04      659.30     13.25 o 
  -4   3   1      248.89      304.19     12.66 o 
  -3   3   1     2848.11     3005.17     57.08 o 
  -2   3   1     6241.74     5730.59     66.58 o 
  -1   3   1       29.30       45.24      9.29 o 
   0   3   1      697.44      681.81     17.27 o 
   1   3   1      225.83      232.04     16.00 o 
   2   3   1      899.89      902.51     16.14 o 
   3   3   1     3429.09     3413.99     33.56 o 
   4   3   1       24.15       37.02     10.70 o 
   5   3   1     2567.88     2785.84     45.85 o 
   6   3   1       23.43       30.90     10.65 o 
   7   3   1       31.36       41.31     12.98 o 
  -7   4   1        1.20       15.42     10.75 o 
  -6   4   1      141.23      117.03     11.11 o 
  -5   4   1       41.86       44.17     11.01 o 
  -4   4   1       16.47        6.22     10.03 o 
  -3   4   1     3578.36     3665.93     92.06 o 
  -2   4   1       14.04       21.00      8.03 o 
  -1   4   1    15308.92    14974.00    303.98 o 
   0   4   1      357.20      340.74     13.75 o 
   1   4   1     2481.65     2465.04     38.11 o 
   2   4   1      243.18      236.33     13.24 o 
   3   4   1      100.39      124.87     10.65 o 
   4   4   1     1134.47     1135.92     36.72 o 
   5   4   1      477.74      490.67     13.40 o 
   6   4   1       50.68       53.26     11.24 o 
   7   4   1       27.02       30.42     12.00 o 
  -7   5   1       26.47       21.62     12.34 o 
  -6   5   1      172.81      166.85     12.18 o 
  -5   5   1       13.35       17.54     13.16 o 
  -4   5   1       85.41       77.92      9.27 o 
  -3   5   1      122.23      134.47     10.74 o 
  -2   5   1      720.16      674.97     11.71 o 
  -1   5   1       60.80       72.07      9.14 o 
   0   5   1     1569.09     1459.49     58.14 o 
   1   5   1       31.27       40.57     10.23 o 
   2   5   1     4661.88     5145.20     99.56 o 
   3   5   1       10.77       42.20     11.36 o 
   4   5   1      100.91       93.42     10.15 o 
   5   5   1      325.26      311.89     12.79 o 
   6   5   1      229.00      216.93     12.54 o 
   7   5   1        0.73       11.98     11.72 o 
  -7   6   1      147.12      145.98     11.10 o 
  -6   6   1      161.32      164.03     12.68 o 
  -5   6   1       39.56       55.41     11.26 o 
  -4   6   1      769.03      826.21     15.38 o 
  -3   6   1     2907.97     2800.47     43.15 o 
  -2   6   1     1859.73     1811.43     15.26 o 
  -1   6   1     4593.57     4173.33     84.60 o 
   0   6   1      285.45      273.70     11.39 o 
   1   6   1     2873.53     2718.02     31.65 o 
   2   6   1     1600.03     1533.60     21.83 o 
   3   6   1      205.71      217.92     13.11 o 
   4   6   1     4704.42     4845.46     96.21 o 
   5   6   1       39.51       40.05     11.23 o 
   6   6   1     1426.97     1372.76     40.34 o 
   7   6   1       26.32       19.33     11.25 o 
  -7   7   1      631.94      638.20     15.51 o 
  -6   7   1      393.66      399.45     13.85 o 
  -5   7   1       40.43       39.53     12.07 o 
  -4   7   1     1603.58     1643.09     53.25 o 
  -3   7   1     1211.29     1160.88     23.90 o 
  -2   7   1    22409.16    23950.70    264.01 o 
  -1   7   1     1494.18     1480.99     32.70 o 
   0   7   1     6094.76     5515.84    100.81 o 
   1   7   1       33.52       33.92      9.77 o 
   2   7   1      772.54      771.08     13.96 o 
   3   7   1     4241.07     4370.76     71.87 o 
   4   7   1      445.95      449.00     12.49 o 
   5   7   1     5037.68     5258.40    111.02 o 
   6   7   1      345.54      357.26     13.35 o 
   7   7   1       88.57       74.64     13.94 o 
  -7   8   1       99.09      101.22     13.78 o 
  -6   8   1       27.06       36.00     16.93 o 
  -5   8   1      513.89      481.99     15.10 o 
  -4   8   1      882.32      858.84     29.25 o 
  -3   8   1     2686.24     2709.51     64.32 o 
  -2   8   1     1441.21     1482.20     47.03 o 
  -1   8   1     3544.02     3389.05     45.71 o 
   0   8   1      428.78      486.61     12.21 o 
   1   8   1      528.77      463.14     13.17 o 
   2   8   1     3314.90     3191.04     95.39 o 
   3   8   1      934.65      976.66     13.85 o 
   4   8   1      519.16      554.72     13.91 o 
   5   8   1      187.26      173.97     11.93 o 
   6   8   1       87.36      103.91     13.77 o 
   7   8   1       25.71       21.87     13.37 o 
  -7   9   1        0.10       -1.11     15.28 o 
  -6   9   1      158.92      142.86     13.45 o 
  -5   9   1       81.02       86.80     12.01 o 
  -4   9   1      248.62      250.91     12.81 o 
  -3   9   1       61.17       78.97     12.92 o 
  -2   9   1      637.95      763.13     20.84 o 
  -1   9   1     3054.95     3244.34     63.78 o 
   0   9   1      176.74      191.33     10.12 o 
   1   9   1      322.52      318.67     11.48 o 
   2   9   1      703.80      662.97     12.92 o 
   3   9   1      963.34      973.72     14.15 o 
   4   9   1       69.49       69.80     12.07 o 
   5   9   1     1352.81     1276.03     17.20 o 
   6   9   1       65.46       40.59     15.26 o 
   7   9   1        9.44       23.49     14.51 o 
  -7  10   1      641.13      594.27     16.15 o 
  -6  10   1       71.63       60.95     14.65 o 
  -5  10   1       20.99       51.31     11.25 o 
  -4  10   1      173.44      183.63     11.19 o 
  -3  10   1      921.67      899.24     26.12 o 
  -2  10   1      617.50      655.77     15.29 o 
  -1  10   1     1203.85     1103.11     12.54 o 
   0  10   1     1494.06     1595.18     29.07 o 
   1  10   1       36.04       29.21     10.79 o 
   2  10   1     1716.54     1747.20     37.51 o 
   3  10   1       76.43       92.36     10.88 o 
   4  10   1     1107.48     1100.96     22.48 o 
   5  10   1      241.60      261.97     12.70 o 
   6  10   1       14.31        2.38     14.34 o 
   7  10   1       62.64       87.99     27.17 o 
  -6  11   1      292.29      296.81     16.33 o 
  -5  11   1      376.59      363.34     13.23 o 
  -4  11   1       60.34       70.40     12.02 o 
  -3  11   1      221.46      238.37     10.98 o 
  -2  11   1     6913.90     6928.89     60.99 o 
  -1  11   1       55.12       29.78     10.55 o 
   0  11   1     5808.02     5758.94    119.80 o 
   1  11   1       97.26       83.88     11.40 o 
   2  11   1      402.56      402.45     10.57 o 
   3  11   1     1681.88     1770.64     27.59 o 
   4  11   1      524.32      524.20     14.46 o 
   5  11   1     1790.86     1764.43     52.54 o 
   6  11   1       22.24       11.50     13.14 o 
  -6  12   1      286.74      294.41     14.21 o 
  -5  12   1      227.80      184.67     14.64 o 
  -4  12   1      783.92      777.26     14.41 o 
  -3  12   1     1414.74     1403.60     23.77 o 
  -2  12   1       71.52       85.08     11.18 o 
  -1  12   1     7101.55     7105.85     78.44 o 
   0  12   1        7.04        8.82     10.01 o 
   1  12   1     2648.01     2562.85     36.90 o 
   2  12   1     1158.95     1162.08     14.27 o 
   3  12   1      403.40      385.60     14.80 o 
   4  12   1       89.02      115.24     11.58 o 
   5  12   1       29.78       32.58     12.99 o 
   6  12   1      531.97      539.47     15.90 o 
  -6  13   1       35.50       36.32     12.86 o 
  -5  13   1       36.99       57.95     11.82 o 
  -4  13   1      124.56      151.20     12.61 o 
  -3  13   1       71.90       97.74     13.93 o 
  -2  13   1      670.79      640.77     12.73 o 
  -1  13   1      312.73      358.95     12.08 o 
   0  13   1      286.24      299.27     13.42 o 
   1  13   1     1299.25     1353.12     17.59 o 
   2  13   1      406.36      436.82     11.80 o 
   3  13   1      228.96      204.15     13.51 o 
   4  13   1       38.61       48.49     10.73 o 
   5  13   1        1.86        8.56     14.53 o 
   6  13   1        1.22        2.27     15.44 o 
  -6  14   1        2.45        3.87     13.23 o 
  -5  14   1      194.13      205.74     13.35 o 
  -4  14   1        6.12        3.26     11.31 o 
  -3  14   1        0.22        6.68     11.42 o 
  -2  14   1      278.00      264.45     12.23 o 
  -1  14   1     2449.50     2349.32     39.23 o 
   0  14   1     1182.58     1182.23     21.76 o 
   1  14   1       74.94       74.05     10.77 o 
   2  14   1      562.48      540.66     13.60 o 
   3  14   1      221.58      246.84     12.11 o 
   4  14   1      494.15      461.79     14.31 o 
   5  14   1      125.54      147.28     13.42 o 
   6  14   1      266.82      239.49     14.67 o 
  -5  15   1      314.04      295.78     15.79 o 
  -4  15   1        4.73        3.65     12.69 o 
  -3  15   1       14.73       22.95     11.93 o 
  -2  15   1     4653.36     4530.14     73.08 o 
  -1  15   1      484.43      494.64     13.26 o 
   0  15   1     2773.88     2667.66     51.54 o 
   1  15   1        9.58        9.72     13.13 o 
   2  15   1       38.15       48.28     11.51 o 
   3  15   1     1466.36     1430.77     29.94 o 
   4  15   1        0.53        0.15     12.17 o 
   5  15   1      316.69      280.09     14.86 o 
  -5  16   1       10.26        6.84     11.40 o 
  -4  16   1       83.48       86.59     13.63 o 
  -3  16   1     1122.93     1044.83     21.68 o 
  -2  16   1      199.14      189.11     12.44 o 
  -1  16   1     2569.87     2578.53     51.96 o 
   0  16   1      102.87      121.73     11.24 o 
   1  16   1      457.60      470.13     13.66 o 
   2  16   1     1244.86     1259.01     19.21 o 
   3  16   1       34.30       66.27     11.90 o 
   4  16   1      519.93      526.28     16.56 o 
   5  16   1      120.28      139.78     13.39 o 
  -5  17   1      198.70      183.67     14.10 o 
  -4  17   1      382.38      336.88     11.90 o 
  -3  17   1      416.33      396.37     15.60 o 
  -2  17   1      635.21      678.34     12.37 o 
  -1  17   1       65.46       71.42     13.12 o 
   0  17   1      304.49      331.44     12.31 o 
   1  17   1      151.70      169.30     13.78 o 
   2  17   1       28.40       28.65     11.90 o 
   3  17   1      529.56      557.10     13.55 o 
   4  17   1       13.05       47.17     13.42 o 
   5  17   1       53.99       53.63     13.87 o 
  -4  18   1       13.86       21.06     12.66 o 
  -3  18   1       42.23       46.35     12.48 o 
  -2  18   1      339.92      335.21     14.17 o 
  -1  18   1        1.44       20.19     13.37 o 
   0  18   1      423.07      430.57     12.16 o 
   1  18   1      682.14      684.76     17.08 o 
   2  18   1       17.51       26.87     12.11 o 
   3  18   1      365.14      399.68     18.49 o 
   4  18   1       41.94       21.85     11.92 o 
  -4  19   1       11.27       17.95     12.13 o 
  -3  19   1       68.88       64.02     11.80 o 
  -2  19   1      710.89      725.81     13.94 o 
  -1  19   1      379.53      385.99     12.61 o 
   0  19   1      180.24      168.18     12.96 o 
   1  19   1       56.12       55.84     10.83 o 
   2  19   1        2.19        8.51     13.80 o 
   3  19   1      309.38      310.05     13.61 o 
   4  19   1       29.03       43.57     12.09 o 
  -3  20   1      451.25      464.05     14.20 o 
  -2  20   1       29.25       34.78     12.59 o 
  -1  20   1     1816.76     1756.72     38.35 o 
   0  20   1       37.84       46.91     11.57 o 
   1  20   1      509.63      484.98     12.39 o 
   2  20   1      209.32      217.21     13.27 o 
   3  20   1      355.00      372.03     15.76 o 
  -2  21   1      276.81      273.61     13.12 o 
  -1  21   1        7.64       10.73     12.50 o 
   0  21   1      433.05      420.05     12.59 o 
   1  21   1      180.82      191.91     13.08 o 
   2  21   1      304.71      297.74     14.32 o 
  -1  22   1        8.16       19.79     11.96 o 
   0  22   1        2.13       12.89     11.26 o 
   1  22   1       96.43       85.89     12.64 o 
  -7   0   2      103.84      129.24     18.81 o 
  -6   0   2      434.78      390.48     15.40 o 
  -5   0   2     1688.91     1696.97     55.94 o 
  -4   0   2     7777.17     8201.08    200.34 o 
  -3   0   2      972.68     1313.71     22.62 o 
  -2   0   2    14574.58    15017.14    553.36 o 
  -1   0   2     4259.03     3902.43    199.76 o 
   1   0   2    15834.88    15819.56    345.50 o 
   2   0   2     2897.63     2914.17    110.04 o 
   3   0   2     8701.96     8479.77    211.98 o 
   4   0   2     1988.17     2134.16     41.43 o 
   5   0   2      503.99      521.03     16.21 o 
   6   0   2        2.42       24.30     13.61 o 
   7   0   2       12.19       26.64     14.64 o 
  -7   1   2       34.33       58.99     12.11 o 
  -6   1   2      447.57      485.86     13.88 o 
  -5   1   2      301.18      304.72     11.31 o 
  -4   1   2      112.98       92.07     10.55 o 
  -3   1   2     4497.37     4699.28     57.99 o 
  -2   1   2     3582.34     3405.29     35.38 o 
  -1   1   2     1848.50     1837.69     21.11 o 
   0   1   2     1001.77      961.82     21.12 o 
   1   1   2     2106.59     1988.49     32.38 o 
   2   1   2     8522.07     8184.85    137.37 o 
   3   1   2     3319.04     3279.36     56.22 o 
   4   1   2     2008.86     2118.51     20.67 o 
   5   1   2      655.86      676.18     11.60 o 
   6   1   2        9.46       19.73     10.74 o 
   7   1   2      256.17      239.48     12.25 o 
  -7   2   2        1.60        8.58     12.18 o 
  -6   2   2       23.16       26.43      9.93 o 
  -5   2   2       45.66       60.26     10.72 o 
  -4   2   2     1619.02     1747.71     28.42 o 
  -3   2   2      119.16      159.06     11.44 o 
  -2   2   2     3663.42     3665.91     35.62 o 
  -1   2   2     5858.13     5950.05     31.03 o 
   0   2   2       28.22       42.87      8.90 o 
   1   2   2     1585.26     1552.39     38.98 o 
   2   2   2      586.38      642.33     17.24 o 
   3   2   2      359.04      365.09     11.63 o 
   4   2   2       21.94       36.71     11.64 o 
   5   2   2       24.04       24.09     10.07 o 
   6   2   2        1.22       14.06     10.43 o 
   7   2   2        0.15       20.03     11.51 o 
  -7   3   2       19.77       25.20     10.48 o 
  -6   3   2       45.35       58.04     11.73 o 
  -5   3   2     1503.16     1464.43     15.17 o 
  -4   3   2      127.33      116.57     10.23 o 
  -3   3   2     4447.06     4676.27     54.91 o 
  -2   3   2     5213.96     4948.49     46.63 o 
  -1   3   2     1316.48     1306.04     25.59 o 
   0   3   2     2388.34     2254.86     21.76 o 
   1   3   2     2909.15     2713.79     46.20 o 
   2   3   2       14.60       16.67     10.35 o 
   3   3   2        4.49        8.93     12.41 o 
   4   3   2      903.95      884.64     15.24 o 
   5   3   2      117.03      143.47     12.33 o 
   6   3   2       47.33       61.18     11.28 o 
   7   3   2      192.99      198.20     11.41 o 
  -7   4   2       82.88       69.47     11.63 o 
  -6   4   2       49.34       33.30     10.39 o 
  -5   4   2     1127.45     1077.45     18.78 o 
  -4   4   2     4294.94     4326.33    123.48 o 
  -3   4   2       54.33       41.59      9.12 o 
  -2   4   2     3651.18     3321.35     61.56 o 
  -1   4   2     2327.83     2110.77     39.41 o 
   0   4   2     3605.36     3459.92     27.14 o 
   1   4   2     2661.81     2367.03     27.08 o 
   2   4   2     1570.43     1526.75     19.27 o 
   3   4   2     4843.49     4846.85     78.41 o 
   4   4   2     1422.04     1454.95     16.31 o 
   5   4   2     1058.93     1043.54     22.18 o 
   6   4   2      249.81      225.70     12.51 o 
   7   4   2       13.00        8.79     11.67 o 
  -7   5   2      139.60      166.08     12.27 o 
  -6   5   2      153.33      162.58     11.90 o 
  -5   5   2      983.37      999.08     15.37 o 
  -4   5   2      703.28      745.22     12.11 o 
  -3   5   2     6111.56     6201.87    137.94 o 
  -2   5   2     2472.29     2315.92     70.83 o 
  -1   5   2     2120.76     1917.83     16.15 o 
   0   5   2      121.47      105.66     10.93 o 
   1   5   2      218.00      174.71     13.15 o 
   2   5   2     5600.04     5580.97     71.97 o 
   3   5   2      205.47      176.81     12.48 o 
   4   5   2     5399.28     5438.55    170.64 o 
   5   5   2      286.48      280.60     13.17 o 
   6   5   2       62.03       48.85     10.94 o 
   7   5   2       99.31       95.49     10.92 o 
  -7   6   2       82.73       74.63     12.20 o 
  -6   6   2       35.18       36.94     12.33 o 
  -5   6   2        6.37       19.67     12.52 o 
  -4   6   2     4200.39     4354.61     48.27 o 
  -3   6   2      278.23      284.99     10.98 o 
  -2   6   2     3951.00     4054.85     38.00 o 
  -1   6   2       96.63       89.19      9.26 o 
   0   6   2     1378.51     1374.46     17.92 o 
   1   6   2     5339.63     5240.47     95.25 o 
   2   6   2     1580.14     1555.46     21.06 o 
   3   6   2     2390.97     2486.39     39.29 o 
   4   6   2      229.09      223.06     13.05 o 
   5   6   2      318.10      338.24     12.68 o 
   6   6   2        6.22       16.85     12.58 o 
   7   6   2        6.19        7.42     13.09 o 
  -7   7   2       90.91       76.97     13.83 o 
  -6   7   2       19.28       27.10     12.14 o 
  -5   7   2      634.12      597.47     13.00 o 
  -4   7   2      365.17      420.55     12.54 o 
  -3   7   2     1338.16     1388.43     29.45 o 
  -2   7   2      957.26      990.82     14.53 o 
  -1   7   2        2.66        0.25      8.18 o 
   0   7   2      429.70      486.97     11.80 o 
   1   7   2      125.01      114.40     10.98 o 
   2   7   2      136.90      127.28     11.95 o 
   3   7   2       43.56       56.62     10.74 o 
   4   7   2     1000.12      930.58     14.86 o 
   5   7   2      418.12      443.10     13.13 o 
   6   7   2      107.75      108.09     12.75 o 
   7   7   2        0.56        5.10     13.78 o 
  -7   8   2       19.66       32.63     13.19 o 
  -6   8   2      290.24      249.93     15.21 o 
  -5   8   2      177.82      177.10     12.11 o 
  -4   8   2     4520.69     4408.34     42.14 o 
  -3   8   2     3614.03     3536.19     68.84 o 
  -2   8   2      583.56      526.53     11.92 o 
  -1   8   2     2400.08     2438.67     29.78 o 
   0   8   2       89.87       83.27     10.26 o 
   1   8   2     2001.23     1896.98     54.45 o 
   2   8   2      163.76      132.26     10.73 o 
   3   8   2     2212.87     2226.59     20.17 o 
   4   8   2      200.57      197.97     11.42 o 
   5   8   2      995.48      959.37     15.52 o 
   6   8   2        2.67        3.05     11.91 o 
   7   8   2        5.99       16.46     13.47 o 
  -7   9   2      122.33      128.62     14.50 o 
  -6   9   2       75.38       82.42     13.63 o 
  -5   9   2      808.37      807.68     25.65 o 
  -4   9   2      989.93      979.79     25.81 o 
  -3   9   2     1487.41     1485.05     36.89 o 
  -2   9   2       18.00       16.03     10.00 o 
  -1   9   2     3968.56     3801.41     58.60 o 
   0   9   2     2872.30     2990.47     36.24 o 
   1   9   2     3615.61     3815.23     32.51 o 
   2   9   2     3203.16     3116.22     36.73 o 
   3   9   2     1042.42      970.29     20.62 o 
   4   9   2     2735.67     2702.97     43.98 o 
   5   9   2        0.43       18.85     12.05 o 
   6   9   2       74.50       85.46     11.09 o 
   7   9   2       17.31       20.64     14.47 o 
  -7  10   2        2.95       -9.50     14.29 o 
  -6  10   2       43.01       43.30     14.51 o 
  -5  10   2     1433.48     1390.61     47.14 o 
  -4  10   2      920.32      937.38     14.25 o 
  -3  10   2     1370.80     1433.99     39.06 o 
  -2  10   2     1332.51     1261.45     13.51 o 
  -1  10   2      452.07      498.75     11.41 o 
   0  10   2     2250.74     2360.45     29.54 o 
   1  10   2     1046.01     1132.62     14.01 o 
   2  10   2     1690.22     1724.96     35.41 o 
   3  10   2      895.99      844.20     14.46 o 
   4  10   2      296.53      299.21     13.24 o 
   5  10   2      414.31      417.93     12.56 o 
   6  10   2        2.17        2.85     13.65 o 
  -6  11   2       31.30       40.16     13.87 o 
  -5  11   2      128.12      116.14     12.48 o 
  -4  11   2      149.84      151.63     12.91 o 
  -3  11   2      518.93      559.39     18.88 o 
  -2  11   2      625.45      717.08     16.93 o 
  -1  11   2      568.31      514.53     11.85 o 
   0  11   2      823.39      873.66     18.49 o 
   1  11   2     1619.76     1678.43     44.29 o 
   2  11   2        1.21       -5.83     10.74 o 
   3  11   2       37.94       43.38     11.65 o 
   4  11   2      436.45      437.86     13.42 o 
   5  11   2        0.81      -12.14     14.42 o 
   6  11   2       40.16       44.67     13.72 o 
  -6  12   2       23.55       53.78     14.24 o 
  -5  12   2        4.04       28.18     14.34 o 
  -4  12   2      100.44       93.46     12.93 o 
  -3  12   2      113.51      122.60     11.11 o 
  -2  12   2      666.78      590.19     13.18 o 
  -1  12   2     1119.36     1111.00     23.01 o 
   0  12   2      244.21      267.62     10.69 o 
   1  12   2     2322.47     2559.00     31.64 o 
   2  12   2      178.06      170.75     10.87 o 
   3  12   2     1017.20      941.82     14.42 o 
   4  12   2      731.02      665.03     20.93 o 
   5  12   2        1.79        3.73     13.52 o 
   6  12   2        3.15        9.78     14.25 o 
  -6  13   2      102.59       89.47     14.19 o 
  -5  13   2      240.44      250.35     21.24 o 
  -4  13   2       69.99       69.05     12.10 o 
  -3  13   2     4507.46     4461.53     41.64 o 
  -2  13   2     3271.42     3307.99     50.66 o 
  -1  13   2     2251.60     2230.34     32.25 o 
   0  13   2        4.15       21.00     10.08 o 
   1  13   2       51.79       67.75     10.63 o 
   2  13   2     2411.17     2392.78     28.45 o 
   3  13   2       22.25       17.16     12.11 o 
   4  13   2     3326.53     3260.23     32.18 o 
   5  13   2        7.91       22.44     14.49 o 
   6  13   2        4.76       21.93     14.12 o 
  -6  14   2       10.38       15.87     12.79 o 
  -5  14   2      355.28      366.60     15.64 o 
  -4  14   2      305.88      323.36     15.18 o 
  -3  14   2      152.91      175.32     12.66 o 
  -2  14   2     1671.10     1646.47     16.31 o 
  -1  14   2       67.77       61.73     12.79 o 
   0  14   2     2596.12     2534.44     18.85 o 
   1  14   2     2695.87     2801.78     42.38 o 
   2  14   2     2196.04     2268.25     61.37 o 
   3  14   2     1395.40     1334.74     16.39 o 
   4  14   2     1194.14     1182.63     16.41 o 
   5  14   2      191.52      192.43     13.12 o 
   6  14   2       82.59       58.34     16.44 o 
  -5  15   2      140.46      141.45     14.22 o 
  -4  15   2      252.84      257.24     13.68 o 
  -3  15   2      511.81      526.22     14.31 o 
  -2  15   2      254.53      241.94     11.81 o 
  -1  15   2      111.29      112.21     10.47 o 
   0  15   2      463.36      463.86     11.67 o 
   1  15   2      346.30      369.51     12.90 o 
   2  15   2       16.91       33.85     10.46 o 
   3  15   2        3.18       24.02     11.82 o 
   4  15   2      449.41      427.96     13.52 o 
   5  15   2      206.72      185.76     13.98 o 
  -5  16   2        0.73        6.86     11.49 o 
  -4  16   2       33.77       31.62     15.04 o 
  -3  16   2      338.97      336.04     14.55 o 
  -2  16   2        4.80       15.36     11.96 o 
  -1  16   2      498.05      491.19     13.59 o 
   0  16   2      963.90      946.12     18.33 o 
   1  16   2      658.91      653.60     20.27 o 
   2  16   2      300.85      301.79     13.29 o 
   3  16   2      586.30      524.79     13.64 o 
   4  16   2        2.75       10.68     12.59 o 
   5  16   2       11.69       13.59     12.37 o 
  -5  17   2        4.44       13.32     13.99 o 
  -4  17   2      212.58      215.99     13.06 o 
  -3  17   2      736.20      689.26     17.65 o 
  -2  17   2     1859.02     1909.04     28.60 o 
  -1  17   2       26.91       21.36     11.46 o 
   0  17   2     1001.26      998.29     13.95 o 
   1  17   2     1017.72      996.45     16.47 o 
   2  17   2      196.07      180.48     12.61 o 
   3  17   2      355.34      384.98     16.32 o 
   4  17   2      405.86      354.69     13.78 o 
  -4  18   2      433.86      429.11     19.86 o 
  -3  18   2      511.33      495.86     14.37 o 
  -2  18   2     1537.29     1529.70     24.48 o 
  -1  18   2      450.98      446.34     18.39 o 
   0  18   2      367.74      381.29     12.34 o 
   1  18   2      278.28      269.67     13.39 o 
   2  18   2       29.65       63.65     14.28 o 
   3  18   2     1031.28     1060.04     19.46 o 
   4  18   2       37.14       66.72     13.87 o 
  -4  19   2        1.79        3.85     12.06 o 
  -3  19   2      444.38      449.23     13.90 o 
  -2  19   2        1.72        6.58     12.38 o 
  -1  19   2     1383.17     1338.50     15.89 o 
   0  19   2       89.03      101.06     11.24 o 
   1  19   2       11.83       15.95     11.41 o 
   2  19   2      960.82      981.42     18.88 o 
   3  19   2      677.20      667.90     14.76 o 
   4  19   2      417.69      418.40     20.61 o 
  -3  20   2       78.43       94.63     15.19 o 
  -2  20   2      188.07      201.17     11.45 o 
  -1  20   2        2.47        9.40     11.18 o 
   0  20   2      226.23      235.54     12.33 o 
   1  20   2        8.02       15.74     11.16 o 
   2  20   2      130.60      126.61     11.91 o 
   3  20   2       96.36       80.63     14.57 o 
  -2  21   2     1109.91     1082.98     22.84 o 
  -1  21   2        3.17       17.09     12.11 o 
   0  21   2        0.08        1.30     11.15 o 
   1  21   2        2.11       21.94     10.27 o 
   2  21   2      227.94      226.95     17.86 o 
  -1  22   2       33.92       39.70     12.39 o 
   0  22   2      111.78      104.65     13.06 o 
   1  22   2      282.26      251.72     13.60 o 
  -7   1   3        9.11       30.93     11.58 o 
  -6   1   3      264.40      244.45     12.21 o 
  -5   1   3      939.51      939.84     23.02 o 
  -4   1   3      277.21      251.80     11.17 o 
  -3   1   3     2517.30     2476.64     47.01 o 
  -2   1   3     2026.00     2142.13     34.67 o 
  -1   1   3     3250.13     3184.58     53.91 o 
   0   1   3       93.51       90.25     11.32 o 
   1   1   3    26757.39    29324.85    652.61 o 
   2   1   3     1482.62     1363.06     26.91 o 
   3   1   3     3943.07     4063.88     89.86 o 
   4   1   3      310.88      326.83     13.32 o 
   5   1   3        9.52        9.10     11.93 o 
   6   1   3      650.79      618.44     12.52 o 
   7   1   3       21.89       22.54     12.79 o 
  -7   2   3       99.02      101.40     12.63 o 
  -6   2   3      512.56      471.78     12.53 o 
  -5   2   3      815.76      912.32     15.94 o 
  -4   2   3     3831.31     4071.62     70.93 o 
  -3   2   3     4777.10     5124.56     48.50 o 
  -2   2   3       22.09       18.43      9.06 o 
  -1   2   3    12078.30    12104.05    173.80 o 
   0   2   3    14811.59    14304.38    292.89 o 
   1   2   3    12042.05    11419.84    337.10 o 
   2   2   3     7291.35     6976.55    121.93 o 
   3   2   3      812.10      734.94     22.60 o 
   4   2   3       58.21       50.12     12.47 o 
   5   2   3      322.01      352.19     14.52 o 
   6   2   3      121.50      134.39     11.18 o 
   7   2   3      545.64      526.68     14.01 o 
  -7   3   3      246.79      220.45     12.01 o 
  -6   3   3      140.94      145.30     12.86 o 
  -5   3   3      928.19     1025.38     15.00 o 
  -4   3   3     1427.39     1395.73     22.35 o 
  -3   3   3     8009.52     8213.49    129.91 o 
  -2   3   3      879.98      828.00     13.99 o 
  -1   3   3     2745.72     2731.83     40.64 o 
   0   3   3    12422.68    11473.30    115.69 o 
   1   3   3     8416.47     7950.13    106.84 o 
   2   3   3     7035.75     6770.02    164.11 o 
   3   3   3     1634.80     1585.52     34.13 o 
   4   3   3      268.34      252.22     13.08 o 
   5   3   3       20.78       28.70     13.74 o 
   6   3   3     1608.17     1519.27     28.13 o 
   7   3   3      418.63      440.34     13.45 o 
  -7   4   3       53.23       70.62     11.63 o 
  -6   4   3        5.29        9.59     10.74 o 
  -5   4   3     1204.54     1186.03     18.42 o 
  -4   4   3        4.42       -0.08     10.70 o 
  -3   4   3     1482.87     1571.93     41.96 o 
  -2   4   3     2769.55     2814.34     33.18 o 
  -1   4   3      839.81      830.06     13.33 o 
   0   4   3     1765.98     1616.45     28.26 o 
   1   4   3       18.86       12.94     10.39 o 
   2   4   3     4964.90     4921.98    107.77 o 
   3   4   3      763.49      760.97     18.17 o 
   4   4   3       72.07       80.59     12.39 o 
   5   4   3        0.29        9.58     12.06 o 
   6   4   3        3.11       16.25     11.24 o 
   7   4   3       85.27       91.67     11.54 o 
  -7   5   3       73.62       84.39     12.46 o 
  -6   5   3      176.73      190.45     11.27 o 
  -5   5   3     1309.33     1285.85     22.49 o 
  -4   5   3       92.17      108.86     10.62 o 
  -3   5   3     3233.07     3283.06     29.32 o 
  -2   5   3        8.59       16.72      7.50 o 
  -1   5   3     3768.59     3860.54     59.34 o 
   0   5   3       34.42       41.93     10.08 o 
   1   5   3     2534.79     2557.16     25.36 o 
   2   5   3      165.49      158.47     15.05 o 
   3   5   3      600.17      572.34     13.96 o 
   4   5   3      296.43      314.03     14.58 o 
   5   5   3      597.22      602.56     13.63 o 
   6   5   3      114.11      118.73     12.32 o 
   7   5   3       23.71       30.72     12.32 o 
  -7   6   3      263.30      252.05     12.65 o 
  -6   6   3      416.05      371.02     11.93 o 
  -5   6   3      711.01      694.44     15.33 o 
  -4   6   3     6937.47     6977.87    165.15 o 
  -3   6   3     1571.31     1538.08     27.54 o 
  -2   6   3      235.21      242.37      9.34 o 
  -1   6   3     3688.47     3723.42     31.41 o 
   0   6   3     5310.54     5101.69     49.41 o 
   1   6   3     4529.54     4348.21     46.42 o 
   2   6   3     7149.25     7235.36     46.53 o 
   3   6   3      488.88      492.34     14.74 o 
   4   6   3      376.11      372.01     15.43 o 
   5   6   3       53.30       60.42     12.21 o 
   6   6   3       12.44        7.57     12.86 o 
   7   6   3      879.92      810.73     15.56 o 
  -7   7   3      122.92      142.16     14.28 o 
  -6   7   3      100.99      128.29     12.75 o 
  -5   7   3       27.57       39.31     11.17 o 
  -4   7   3     1158.83     1112.27     19.02 o 
  -3   7   3      722.75      658.96     14.23 o 
  -2   7   3     3028.70     2947.51     66.67 o 
  -1   7   3     6741.14     7253.21     84.49 o 
   0   7   3    15645.53    16108.29    162.11 o 
   1   7   3     1073.11      875.10     16.42 o 
   2   7   3       73.28       35.10     12.64 o 
   3   7   3     5838.32     5918.33     89.83 o 
   4   7   3       24.78       35.67     11.72 o 
   5   7   3      385.84      374.14     13.10 o 
   6   7   3      820.61      767.33     15.34 o 
   7   7   3       71.57       71.13     13.46 o 
  -7   8   3      286.52      276.85     14.43 o 
  -6   8   3      454.27      448.21     20.03 o 
  -5   8   3      917.61      899.13     13.77 o 
  -4   8   3      322.67      362.23     11.29 o 
  -3   8   3      555.27      535.63     14.32 o 
  -2   8   3      280.33      318.80      9.74 o 
  -1   8   3     2969.87     3011.27     38.88 o 
   0   8   3       14.53       34.47     10.17 o 
   1   8   3     3827.38     4084.68     34.65 o 
   2   8   3     1507.64     1372.19     20.41 o 
   3   8   3      410.61      388.83     13.53 o 
   4   8   3      687.21      697.86     15.60 o 
   5   8   3        0.39        1.01     13.73 o 
   6   8   3      156.52      164.83     13.01 o 
   7   8   3       61.01       73.46     12.41 o 
  -7   9   3       58.05       52.05     15.06 o 
  -6   9   3       80.90      112.47     15.89 o 
  -5   9   3        0.40        7.77     12.89 o 
  -4   9   3      471.65      459.32     12.26 o 
  -3   9   3      952.90      954.34     11.35 o 
  -2   9   3      314.92      359.97     10.86 o 
  -1   9   3      348.12      383.31     10.35 o 
   0   9   3        4.92        6.48     10.59 o 
   1   9   3       50.69       89.25     11.93 o 
   2   9   3      837.42      878.23     15.85 o 
   3   9   3        1.68        4.03     10.57 o 
   4   9   3       77.46       89.34     12.93 o 
   5   9   3      322.08      352.95     13.06 o 
   6   9   3       97.22       97.92     11.82 o 
   7   9   3        0.43        9.90     29.97 o 
  -7  10   3       49.73       44.51     21.40 o 
  -6  10   3      407.81      395.18     14.83 o 
  -5  10   3       66.17       82.86     13.75 o 
  -4  10   3     2761.15     2835.95     63.31 o 
  -3  10   3      285.68      296.75     10.53 o 
  -2  10   3      111.70       96.51      9.44 o 
  -1  10   3      354.65      357.85     10.08 o 
   0  10   3     2186.78     2276.76     16.71 o 
   1  10   3     2540.84     2581.95     48.79 o 
   2  10   3     2159.16     2054.84     30.60 o 
   3  10   3      382.98      394.68     12.01 o 
   4  10   3       21.29       18.84     12.06 o 
   5  10   3      111.19      110.38     14.90 o 
   6  10   3        1.24        9.82     11.88 o 
  -6  11   3      450.64      441.97     17.29 o 
  -5  11   3      745.85      789.62     14.76 o 
  -4  11   3      643.42      633.49     21.60 o 
  -3  11   3     2075.54     2105.13     35.80 o 
  -2  11   3     1098.01     1099.72     14.88 o 
  -1  11   3      960.12      988.48     19.09 o 
   0  11   3     3006.88     2960.61     35.01 o 
   1  11   3     2496.55     2492.52     32.18 o 
   2  11   3     2197.82     2078.95     47.88 o 
   3  11   3     2369.15     2399.28     28.73 o 
   4  11   3       32.25       36.49     11.22 o 
   5  11   3       32.47       46.23     14.19 o 
   6  11   3      311.71      309.89     15.04 o 
  -6  12   3       88.06      111.20     16.86 o 
  -5  12   3      662.96      696.54     18.07 o 
  -4  12   3      668.90      733.03     14.47 o 
  -3  12   3      274.85      262.92     18.73 o 
  -2  12   3        5.44       16.23      9.11 o 
  -1  12   3     1102.03     1077.35     18.25 o 
   0  12   3     1167.02     1184.40     14.14 o 
   1  12   3     5182.28     5185.41     59.21 o 
   2  12   3     3120.07     3060.22     58.43 o 
   3  12   3     1366.88     1343.98     20.16 o 
   4  12   3      130.47      150.12     12.62 o 
   5  12   3       60.33       80.12     15.36 o 
   6  12   3       30.24       21.89     15.59 o 
  -6  13   3      459.92      471.00     17.81 o 
  -5  13   3       50.93       72.15     12.98 o 
  -4  13   3      116.55      130.67     11.64 o 
  -3  13   3      301.40      318.54     15.84 o 
  -2  13   3      257.66      255.38     10.73 o 
  -1  13   3        2.66        4.64      9.42 o 
   0  13   3      134.30      157.95     10.50 o 
   1  13   3      204.69      232.99     10.70 o 
   2  13   3        2.19        9.30     10.58 o 
   3  13   3     1401.14     1330.84     16.10 o 
   4  13   3       14.17       16.89     10.54 o 
   5  13   3      357.57      363.92     14.65 o 
   6  13   3        3.79        5.17     15.12 o 
  -6  14   3       19.84       35.55     12.50 o 
  -5  14   3       64.75       67.18     13.04 o 
  -4  14   3      885.66      874.79     21.95 o 
  -3  14   3       86.23       97.03     12.46 o 
  -2  14   3      433.51      384.97     10.60 o 
  -1  14   3      904.09      874.65     16.54 o 
   0  14   3     2582.27     2725.09     22.68 o 
   1  14   3      107.29      118.86     10.77 o 
   2  14   3     2519.07     2393.83     38.74 o 
   3  14   3      994.44      906.32     18.25 o 
   4  14   3      269.38      270.32     13.52 o 
   5  14   3      263.30      240.20     12.25 o 
  -5  15   3      721.73      729.60     16.53 o 
  -4  15   3      141.90      145.38     12.02 o 
  -3  15   3     1471.84     1482.59     16.77 o 
  -2  15   3       26.73       34.06     11.98 o 
  -1  15   3      232.58      238.04     16.18 o 
   0  15   3      323.03      327.15     11.19 o 
   1  15   3     2121.97     2205.40     51.17 o 
   2  15   3     1651.35     1698.11     15.58 o 
   3  15   3     1563.73     1474.74     18.30 o 
   4  15   3        2.75       11.10     13.54 o 
   5  15   3       70.55       72.65     14.84 o 
  -5  16   3      100.45       89.43     11.36 o 
  -4  16   3      241.10      238.96     14.20 o 
  -3  16   3      617.96      591.07     14.28 o 
  -2  16   3       19.84       43.24     11.95 o 
  -1  16   3     1598.01     1608.92     27.12 o 
   0  16   3       33.05       48.93     10.65 o 
   1  16   3     3634.21     3747.62     37.87 o 
   2  16   3      746.45      756.89     14.50 o 
   3  16   3      138.59      160.99     11.79 o 
   4  16   3      210.22      239.56     16.89 o 
   5  16   3      132.08      123.85     14.97 o 
  -5  17   3       91.14       69.70     13.30 o 
  -4  17   3      662.39      618.61     16.09 o 
  -3  17   3       76.21       71.02     13.62 o 
  -2  17   3      356.61      378.29     12.18 o 
  -1  17   3        9.53        0.90      9.82 o 
   0  17   3       63.52       75.44     10.37 o 
   1  17   3      143.07      143.80     10.91 o 
   2  17   3      138.21      167.54     11.75 o 
   3  17   3      605.51      640.01     14.90 o 
   4  17   3       75.68       75.67     12.74 o 
  -4  18   3      317.99      322.91     12.76 o 
  -3  18   3      454.49      449.66     21.31 o 
  -2  18   3        3.47       11.69     11.57 o 
  -1  18   3       49.26       53.34     10.87 o 
   0  18   3        2.03       11.35     11.29 o 
   1  18   3       81.17       91.67     13.80 o 
   2  18   3        0.96      -11.02     11.02 o 
   3  18   3      102.70      130.37     12.95 o 
   4  18   3        7.23       18.73     13.59 o 
  -4  19   3      117.19      129.98     14.48 o 
  -3  19   3      797.15      797.09     15.27 o 
  -2  19   3        9.99       27.48     12.93 o 
  -1  19   3       65.85       81.24     11.27 o 
   0  19   3      962.64      948.10     19.54 o 
   1  19   3      134.85      162.33     12.53 o 
   2  19   3      894.47      905.72     14.47 o 
   3  19   3      227.66      214.07     12.87 o 
  -3  20   3      183.27      173.59     18.10 o 
  -2  20   3       85.37       94.09     11.78 o 
  -1  20   3       21.33       22.27     10.28 o 
   0  20   3      185.61      190.51     11.90 o 
   1  20   3      165.74      172.95     12.73 o 
   2  20   3     1354.64     1328.22     27.59 o 
   3  20   3        8.79       25.12     13.38 o 
  -2  21   3      517.31      521.33     13.82 o 
  -1  21   3      112.35      125.51     11.95 o 
   0  21   3      687.37      688.01     13.31 o 
   1  21   3       96.48       87.59     12.56 o 
   2  21   3      834.73      767.81     27.42 o 
  -1  22   3       65.92       11.16     40.24 o 
   0  22   3       59.33       82.99     12.88 o 
  -7   0   4       73.03       95.76     18.48 o 
  -6   0   4      216.69      234.78     18.22 o 
  -5   0   4     2590.64     2716.87     75.96 o 
  -4   0   4       98.16      104.41     14.09 o 
  -3   0   4      556.57      613.48     23.89 o 
  -2   0   4     2503.33     2371.73     26.94 o 
  -1   0   4     2835.41     2721.71     65.61 o 
   0   0   4     2056.06     1696.67     28.43 o 
   1   0   4    44135.89    44385.73   2560.87 o 
   2   0   4     9388.05     9865.22    124.80 o 
   3   0   4     1938.05     1807.98     40.22 o 
   4   0   4     4583.70     5083.58    126.65 o 
   5   0   4     1068.74     1172.36     27.68 o 
   6   0   4       58.39       50.56     23.76 o 
   7   0   4       51.92       26.76     18.26 o 
  -7   1   4        3.27        1.48     11.18 o 
  -6   1   4      472.39      503.29     18.40 o 
  -5   1   4      245.91      247.11     12.11 o 
  -4   1   4     1399.59     1447.97     20.81 o 
  -3   1   4     1174.89     1146.07     15.29 o 
  -2   1   4       34.08       37.63      8.81 o 
  -1   1   4    17986.21    17709.28    422.11 o 
   0   1   4     8979.72     8753.28     64.62 o 
   1   1   4    15725.12    14407.61    606.06 o 
   2   1   4     1033.34     1016.05     19.51 o 
   3   1   4       23.64       21.26     12.46 o 
   4   1   4      873.58      862.62     16.77 o 
   5   1   4     3649.51     3641.41     61.65 o 
   6   1   4      252.77      268.90     14.65 o 
   7   1   4       48.67       42.30     11.99 o 
  -7   2   4       65.78       60.36     12.26 o 
  -6   2   4       23.96       20.79     10.89 o 
  -5   2   4        4.98       22.73     10.72 o 
  -4   2   4        6.22       -4.54      9.44 o 
  -3   2   4        1.81       -0.47      8.38 o 
  -2   2   4       45.35       54.42      8.90 o 
  -1   2   4     5110.49     5207.47     77.91 o 
   0   2   4     4139.98     4015.38     61.53 o 
   1   2   4      627.91      666.98     14.08 o 
   2   2   4      156.88      166.15     12.51 o 
   3   2   4       47.82       65.60     11.14 o 
   4   2   4       36.76       56.19     12.52 o 
   5   2   4       25.66       27.06     12.64 o 
   6   2   4       22.47       22.63     12.86 o 
   7   2   4       19.07       32.61     13.18 o 
  -7   3   4        0.09       -0.30     11.38 o 
  -6   3   4      623.19      601.12     17.64 o 
  -5   3   4       67.24       65.55     10.40 o 
  -4   3   4      276.80      294.97     10.47 o 
  -3   3   4      140.67      141.08      9.88 o 
  -2   3   4       89.97       92.94      8.44 o 
  -1   3   4     1916.32     1859.35     16.27 o 
   0   3   4    10750.59    10721.97    205.19 o 
   1   3   4     7338.50     6713.57    225.10 o 
   2   3   4     6311.05     6770.23    134.52 o 
   3   3   4      154.56      178.98     12.80 o 
   4   3   4      521.45      529.14     13.07 o 
   5   3   4      184.71      166.92     15.40 o 
   6   3   4      256.05      246.16     13.23 o 
   7   3   4       81.23       75.93     13.46 o 
  -7   4   4      678.28      642.04     18.58 o 
  -6   4   4       17.03       26.37     12.43 o 
  -5   4   4     3665.55     3767.50    173.51 o 
  -4   4   4       16.51       23.01      8.99 o 
  -3   4   4       58.02       74.31      8.64 o 
  -2   4   4    16745.46    17937.17    429.88 o 
  -1   4   4      168.88      259.66      9.42 o 
   0   4   4    34336.36    34398.68    700.73 o 
   1   4   4      387.93      326.26     11.83 o 
   2   4   4     1483.41     1546.18     28.55 o 
   3   4   4      548.40      521.97     15.12 o 
   4   4   4     5023.25     5057.48     68.60 o 
   5   4   4      847.42      855.41     17.88 o 
   6   4   4      358.43      367.80     13.56 o 
   7   4   4       92.23      103.41     12.18 o 
  -7   5   4        4.57        6.92     10.96 o 
  -6   5   4      483.34      507.61     14.95 o 
  -5   5   4       70.46       61.14     11.03 o 
  -4   5   4      823.82      797.56     18.69 o 
  -3   5   4      108.79      104.08      9.40 o 
  -2   5   4     5177.78     5510.10     61.76 o 
  -1   5   4    25868.74    26359.57    498.33 o 
   0   5   4     6613.88     6227.03     95.69 o 
   1   5   4     2684.83     2286.46     38.80 o 
   2   5   4     6608.73     7015.60     59.27 o 
   3   5   4       35.31       43.34     12.97 o 
   4   5   4     1719.63     1681.61     30.68 o 
   5   5   4     3978.69     3941.67     69.00 o 
   6   5   4     1291.70     1277.54     20.29 o 
   7   5   4       42.49       28.18     12.79 o 
  -7   6   4       31.53       48.65     12.70 o 
  -6   6   4      250.23      251.69     13.79 o 
  -5   6   4        1.77        9.12     12.07 o 
  -4   6   4     2450.78     2472.12     18.40 o 
  -3   6   4      992.57      930.61     27.75 o 
  -2   6   4      538.62      500.56      9.83 o 
  -1   6   4     2756.32     2776.39     42.30 o 
   0   6   4      390.49      345.67     11.36 o 
   1   6   4      662.97      638.49     13.40 o 
   2   6   4      216.85      211.85     14.39 o 
   3   6   4      190.86      186.94     13.78 o 
   4   6   4       85.64      105.73     14.28 o 
   5   6   4      234.73      241.76     13.17 o 
   6   6   4      581.45      606.09     15.25 o 
   7   6   4       50.47       44.95     14.20 o 
  -7   7   4        5.86        5.01     11.14 o 
  -6   7   4       58.38       47.95     12.07 o 
  -5   7   4       61.72       56.22     11.90 o 
  -4   7   4      216.59      226.50     11.65 o 
  -3   7   4      330.00      294.45     10.72 o 
  -2   7   4        0.41       13.54      8.16 o 
  -1   7   4     2665.21     2833.23     31.63 o 
   0   7   4      506.12      584.90     12.50 o 
   1   7   4      427.21      399.93     13.79 o 
   2   7   4      203.80      230.47     14.55 o 
   3   7   4      153.17      154.20     11.94 o 
   4   7   4      523.46      550.99     15.32 o 
   5   7   4      982.34     1004.15     16.46 o 
   6   7   4       36.46       46.68     12.01 o 
   7   7   4       13.88       38.37     14.29 o 
  -7   8   4      193.09      170.33     13.90 o 
  -6   8   4      118.08       92.43     12.85 o 
  -5   8   4     1034.59     1021.75     14.93 o 
  -4   8   4       12.67       12.35     11.14 o 
  -3   8   4        3.54        9.72      8.74 o 
  -2   8   4     1373.44     1275.82     12.93 o 
  -1   8   4     1856.85     1866.91     41.45 o 
   0   8   4    12391.93    12795.66     90.86 o 
   1   8   4     4544.95     4559.71     37.81 o 
   2   8   4      429.45      428.96     15.45 o 
   3   8   4     1826.97     1731.48     40.44 o 
   4   8   4      586.09      618.73     15.86 o 
   5   8   4        4.99       13.76     13.53 o 
   6   8   4     1787.95     1737.97     27.52 o 
   7   8   4      297.54      276.60     15.72 o 
  -7   9   4       26.75       22.93     12.51 o 
  -6   9   4      845.24      892.13     28.77 o 
  -5   9   4      122.11      148.40     12.54 o 
  -4   9   4      287.84      330.20     10.50 o 
  -3   9   4     1184.21     1220.84     12.66 o 
  -2   9   4      888.40      928.42     13.14 o 
  -1   9   4    14581.85    15369.44    188.60 o 
   0   9   4      478.31      385.35     11.90 o 
   1   9   4      571.73      480.02     12.74 o 
   2   9   4     2520.99     2593.28     27.93 o 
   3   9   4        2.08        1.69     11.68 o 
   4   9   4      886.06      934.25     19.15 o 
   5   9   4     1112.40     1124.51     16.77 o 
   6   9   4      321.95      333.02     13.66 o 
  -6  10   4      120.87      142.00     14.06 o 
  -5  10   4     1567.85     1583.71     15.84 o 
  -4  10   4      229.79      232.20     10.03 o 
  -3  10   4       16.35       14.41      9.40 o 
  -2  10   4     3587.16     3639.32     38.56 o 
  -1  10   4      601.87      499.42     11.11 o 
   0  10   4     1942.71     1826.77     19.20 o 
   1  10   4     1682.57     1694.86     19.66 o 
   2  10   4      415.87      440.96     14.79 o 
   3  10   4      721.16      729.50     13.06 o 
   4  10   4        2.17        2.55     10.87 o 
   5  10   4      929.43      917.02     34.26 o 
   6  10   4        1.70       15.09     13.83 o 
  -6  11   4       38.74       30.54     16.68 o 
  -5  11   4        8.83       23.08     14.43 o 
  -4  11   4      352.89      339.18     12.76 o 
  -3  11   4      635.70      611.09     11.92 o 
  -2  11   4      500.74      520.95     10.35 o 
  -1  11   4       11.04       32.15      9.00 o 
   0  11   4     1121.27     1255.40     14.99 o 
   1  11   4       21.37       20.34     11.40 o 
   2  11   4        4.79        3.40     12.19 o 
   3  11   4      155.08      149.78     12.04 o 
   4  11   4      238.06      246.54     12.19 o 
   5  11   4      282.05      269.48     13.95 o 
   6  11   4       48.64       58.90     12.37 o 
  -6  12   4       85.83       79.20     14.76 o 
  -5  12   4      550.71      565.54     13.34 o 
  -4  12   4        3.25       16.18     11.22 o 
  -3  12   4       54.04       54.85     10.86 o 
  -2  12   4       74.04       68.68      9.68 o 
  -1  12   4      815.95      801.98     13.99 o 
   0  12   4     6113.23     6187.01     73.67 o 
   1  12   4      605.15      602.32     15.40 o 
   2  12   4      702.26      710.96     13.35 o 
   3  12   4       97.24      101.72     12.14 o 
   4  12   4      733.44      723.28     14.59 o 
   5  12   4       36.66       33.05     12.30 o 
   6  12   4      290.02      279.35     15.79 o 
  -6  13   4     1026.25     1028.34     27.36 o 
  -5  13   4       17.90       20.64     11.54 o 
  -4  13   4      468.40      485.77     13.03 o 
  -3  13   4       22.89       19.49     12.26 o 
  -2  13   4      539.28      535.05     13.02 o 
  -1  13   4     2259.08     2242.72     35.24 o 
   0  13   4     4314.45     4104.56     46.16 o 
   1  13   4     2021.24     1978.71     34.39 o 
   2  13   4      323.84      319.01     10.93 o 
   3  13   4      220.10      213.68     11.76 o 
   4  13   4      284.30      287.69     12.15 o 
   5  13   4      786.45      766.88     15.23 o 
   6  13   4      310.10      294.11     15.58 o 
  -6  14   4       79.35       77.61     13.21 o 
  -5  14   4      636.10      646.73     13.76 o 
  -4  14   4      491.52      497.18     13.01 o 
  -3  14   4       97.24      103.47     12.94 o 
  -2  14   4     2959.94     2972.78     63.72 o 
  -1  14   4      304.08      303.43     10.04 o 
   0  14   4     1890.05     1876.68     34.16 o 
   1  14   4     2302.60     2357.02     38.65 o 
   2  14   4      746.80      742.27     13.12 o 
   3  14   4       19.28       33.39     11.84 o 
   4  14   4      205.70      213.59     12.88 o 
   5  14   4      798.35      785.02     20.34 o 
  -5  15   4      596.78      557.73     20.06 o 
  -4  15   4       31.23       50.50     12.05 o 
  -3  15   4      374.25      389.27     12.17 o 
  -2  15   4        1.78       -0.03     10.22 o 
  -1  15   4        8.85       20.78      9.85 o 
   0  15   4      524.93      528.41     13.29 o 
   1  15   4      390.32      377.46     11.42 o 
   2  15   4      850.45      824.92     13.58 o 
   3  15   4      136.94      130.08     11.35 o 
   4  15   4      495.42      524.52     14.56 o 
   5  15   4       86.33      102.40     11.78 o 
  -5  16   4      332.22      310.18     14.14 o 
  -4  16   4      364.10      360.65     16.54 o 
  -3  16   4       58.98       74.84     13.37 o 
  -2  16   4      217.44      195.06      9.91 o 
  -1  16   4        6.48        1.17     10.09 o 
   0  16   4      172.87      183.90     10.67 o 
   1  16   4     1075.89     1012.83     14.44 o 
   2  16   4       24.08       20.66     12.31 o 
   3  16   4       25.53       28.42     11.12 o 
   4  16   4      521.18      503.85     13.80 o 
   5  16   4       33.49       28.60     16.30 o 
  -5  17   4       16.83       86.41     40.77 o 
  -4  17   4      354.70      362.24     12.44 o 
  -3  17   4       68.81       91.85     14.51 o 
  -2  17   4       81.78       95.74     10.98 o 
  -1  17   4     2994.75     2978.28     66.05 o 
   0  17   4      331.26      308.81     11.43 o 
   1  17   4     1516.41     1525.74     19.21 o 
   2  17   4       11.75       29.16     11.48 o 
   3  17   4       15.00       17.39     11.35 o 
   4  17   4       45.70       57.33     11.24 o 
  -4  18   4       91.41      100.66     12.57 o 
  -3  18   4        9.03       37.34     11.83 o 
  -2  18   4      616.25      606.13     18.05 o 
  -1  18   4      385.66      418.11     11.90 o 
   0  18   4     1130.86     1183.15     22.89 o 
   1  18   4      845.87      832.19     17.70 o 
   2  18   4       10.25       16.21     11.36 o 
   3  18   4       50.71       55.19     12.88 o 
   4  18   4      131.73      139.32     12.49 o 
  -3  19   4      271.05      262.42     12.24 o 
  -2  19   4       22.06       34.17     12.13 o 
  -1  19   4      527.80      553.89     12.43 o 
   0  19   4      488.97      459.54     12.81 o 
   1  19   4       62.30       80.40     14.25 o 
   2  19   4      117.43      140.65     11.85 o 
   3  19   4        0.88       12.78     11.78 o 
  -3  20   4       21.78       14.34     13.35 o 
  -2  20   4       36.51       46.15     12.06 o 
  -1  20   4       50.20       71.38     11.25 o 
   0  20   4       33.97       44.71     12.43 o 
   1  20   4       50.74       53.89     12.63 o 
   2  20   4        1.69        0.21     13.26 o 
   3  20   4      195.82      188.72     16.28 o 
  -2  21   4      195.91      223.02     12.71 o 
  -1  21   4      750.52      719.40     20.50 o 
   0  21   4       25.56       27.34     12.81 o 
   1  21   4       88.87      108.69     13.23 o 
   2  21   4        2.04        8.73     12.66 o 
  -7   1   5       99.45      135.60     12.86 o 
  -6   1   5       26.54       13.08     11.74 o 
  -5   1   5        2.92        6.71     10.59 o 
  -4   1   5      678.41      664.63     11.81 o 
  -3   1   5       27.13       52.90      9.19 o 
  -2   1   5      599.08      474.48     11.32 o 
  -1   1   5     4846.79     4955.43     75.33 o 
   0   1   5     4202.32     4078.91     71.51 o 
   1   1   5      911.66      960.26     21.38 o 
   2   1   5      264.71      302.48     15.32 o 
   3   1   5      708.78      663.16     16.85 o 
   4   1   5     1116.76     1124.57     32.19 o 
   5   1   5     1840.42     1918.69     31.77 o 
   6   1   5      304.24      304.76     17.13 o 
   7   1   5      282.68      273.97     13.24 o 
  -7   2   5       24.78       18.89     13.12 o 
  -6   2   5      438.22      494.29     17.66 o 
  -5   2   5       22.79       26.75     11.97 o 
  -4   2   5        9.07       22.60      8.96 o 
  -3   2   5     4141.50     4114.84     40.38 o 
  -2   2   5     2215.13     2269.26     30.55 o 
  -1   2   5     7951.91     7145.34    130.21 o 
   0   2   5      749.60      751.38     17.33 o 
   1   2   5     5057.56     5124.82     73.98 o 
   2   2   5      938.92      805.96     20.14 o 
   3   2   5     3062.34     2910.14     80.55 o 
   4   2   5     4725.25     4890.15    109.84 o 
   5   2   5      383.68      395.07     15.71 o 
   6   2   5      530.37      524.67     16.79 o 
   7   2   5      137.44      136.55     14.74 o 
  -7   3   5      207.10      215.94     13.02 o 
  -6   3   5       13.11       24.58      9.90 o 
  -5   3   5        9.17        0.43      9.66 o 
  -4   3   5     2153.50     2113.14     30.64 o 
  -3   3   5     1700.42     1884.20     25.02 o 
  -2   3   5    18332.28    19082.55    227.85 o 
  -1   3   5       16.25       15.73      8.66 o 
   0   3   5     5991.39     5683.23     67.77 o 
   1   3   5     2690.47     2780.35     31.75 o 
   2   3   5      647.35      680.25     25.22 o 
   3   3   5     5689.06     5575.34     92.21 o 
   4   3   5      745.49      733.29     15.35 o 
   5   3   5     3763.14     3788.90     27.41 o 
   6   3   5        5.16       14.88     14.73 o 
   7   3   5      103.19      114.86     14.13 o 
  -7   4   5       19.47       20.51     11.00 o 
  -6   4   5       32.34       38.64     10.99 o 
  -5   4   5      213.26      206.95     11.93 o 
  -4   4   5       87.85       78.56      9.64 o 
  -3   4   5      543.60      574.00     10.22 o 
  -2   4   5      292.93      340.34      9.90 o 
  -1   4   5        6.82       18.26      8.68 o 
   0   4   5      189.50      196.77     10.00 o 
   1   4   5     1566.94     1620.11     17.81 o 
   2   4   5      364.29      364.45     14.36 o 
   3   4   5      149.57      146.25     12.77 o 
   4   4   5       80.98       91.36     14.63 o 
   5   4   5        0.64        2.65     11.66 o 
   6   4   5       52.45       63.37     12.34 o 
   7   4   5        8.29        2.18     12.42 o 
  -7   5   5      109.51      115.28     12.58 o 
  -6   5   5       59.52       62.25     11.55 o 
  -5   5   5      347.24      343.80     11.77 o 
  -4   5   5      255.56      249.43     11.29 o 
  -3   5   5      237.64      240.59      9.83 o 
  -2   5   5     2334.48     2479.70     45.81 o 
  -1   5   5     1306.30     1424.96     21.48 o 
   0   5   5      850.58      962.45     17.60 o 
   1   5   5     1014.75     1096.30     22.04 o 
   2   5   5      157.74      184.33     14.01 o 
   3   5   5      975.72      967.59     24.57 o 
   4   5   5      668.62      731.08     15.99 o 
   5   5   5      147.17      158.22     13.84 o 
   6   5   5        0.85        6.76     14.01 o 
   7   5   5       13.79       19.87     13.46 o 
  -7   6   5       17.96       27.29     12.28 o 
  -6   6   5      177.55      181.77     14.00 o 
  -5   6   5       26.09       43.33     10.71 o 
  -4   6   5      295.63      285.97     12.11 o 
  -3   6   5    10084.23    10342.63    107.99 o 
  -2   6   5        6.62       24.93      8.32 o 
  -1   6   5     7113.90     7065.36    126.87 o 
   0   6   5       98.07      127.36     10.14 o 
   1   6   5       60.66       42.55     10.47 o 
   2   6   5     1020.45      893.41     22.07 o 
   3   6   5     1843.39     1979.66     44.10 o 
   4   6   5     1932.30     1896.74     21.51 o 
   5   6   5      600.90      587.91     16.88 o 
   6   6   5     1426.09     1394.43     18.12 o 
   7   6   5       91.12       94.73     13.10 o 
  -7   7   5      242.53      234.60     12.77 o 
  -6   7   5        6.99       14.40     11.80 o 
  -5   7   5      159.18      186.21     12.16 o 
  -4   7   5       26.58       40.17     10.86 o 
  -3   7   5     4538.77     4577.70     74.21 o 
  -2   7   5    10075.31    10028.25     81.70 o 
  -1   7   5     3621.71     3837.05     55.62 o 
   0   7   5     3493.80     3326.49     37.20 o 
   1   7   5     4280.52     4336.18     61.47 o 
   2   7   5      197.79      207.16     12.51 o 
   3   7   5     1130.03     1057.00     25.30 o 
   4   7   5     1077.97     1109.48     22.20 o 
   5   7   5     1684.20     1706.19     31.57 o 
   6   7   5       38.18       47.88     12.78 o 
   7   7   5       76.86       93.54     14.17 o 
  -7   8   5       47.83       55.30     14.12 o 
  -6   8   5      532.82      555.44     13.49 o 
  -5   8   5      357.12      349.20     22.56 o 
  -4   8   5      102.49      106.97      9.79 o 
  -3   8   5     4280.49     4194.08     70.82 o 
  -2   8   5        6.80       21.74      9.80 o 
  -1   8   5      474.72      393.91     10.12 o 
   0   8   5      317.90      316.91     11.24 o 
   1   8   5      666.00      706.64     13.48 o 
   2   8   5     1558.43     1480.54     22.95 o 
   3   8   5      425.66      414.05     14.51 o 
   4   8   5       91.44      108.34     12.61 o 
   5   8   5       28.30       47.30     13.03 o 
   6   8   5      100.37      132.97     12.32 o 
  -7   9   5        8.96       24.73     13.08 o 
  -6   9   5       16.61       17.26     11.41 o 
  -5   9   5      128.53      141.12     12.73 o 
  -4   9   5     1611.63     1599.28     33.03 o 
  -3   9   5        2.74       11.10      9.31 o 
  -2   9   5       31.20       48.56      8.16 o 
  -1   9   5      222.60      260.30     12.95 o 
   0   9   5        2.04        8.80      9.05 o 
   1   9   5     1144.56     1175.55     16.16 o 
   2   9   5       11.97       25.59     11.57 o 
   3   9   5     1226.17     1291.92     17.11 o 
   4   9   5      461.35      459.96     14.27 o 
   5   9   5       69.37       48.27     12.40 o 
   6   9   5       54.66       49.26     13.15 o 
  -6  10   5       89.40      100.53     11.99 o 
  -5  10   5      193.15      199.13     11.62 o 
  -4  10   5      258.17      271.41     10.25 o 
  -3  10   5     3303.89     3284.85     47.22 o 
  -2  10   5       65.29       70.63      8.46 o 
  -1  10   5     4114.81     4089.06     64.52 o 
   0  10   5      429.81      435.91     10.94 o 
   1  10   5     1099.35     1169.92     17.80 o 
   2  10   5       60.87       37.53     12.27 o 
   3  10   5      741.55      746.41     14.31 o 
   4  10   5     1695.45     1717.16     16.89 o 
   5  10   5      208.15      206.84     11.41 o 
   6  10   5      584.67      514.83     14.92 o 
  -6  11   5        7.47       18.99     12.99 o 
  -5  11   5       39.93       62.83     11.70 o 
  -4  11   5      740.56      698.11     14.56 o 
  -3  11   5       20.58       10.22      9.86 o 
  -2  11   5     6609.85     6263.87    121.99 o 
  -1  11   5       82.77       67.47     10.28 o 
   0  11   5      850.31      796.35     12.48 o 
   1  11   5      379.63      398.23     11.40 o 
   2  11   5      603.36      628.04     13.68 o 
   3  11   5     2957.79     2959.75     20.09 o 
   4  11   5      214.14      225.77     11.66 o 
   5  11   5      955.50      936.31     16.95 o 
   6  11   5       13.56       24.02     12.69 o 
  -6  12   5      183.28      200.99     13.37 o 
  -5  12   5      204.36      214.41     15.31 o 
  -4  12   5        1.42        5.46     10.83 o 
  -3  12   5     3506.04     3536.10     52.88 o 
  -2  12   5      478.86      497.07     14.58 o 
  -1  12   5     1782.38     1704.54     19.46 o 
   0  12   5     1504.54     1521.76     27.93 o 
   1  12   5      538.20      527.98     13.30 o 
   2  12   5     2164.42     2204.77     23.68 o 
   3  12   5      284.70      281.65     12.16 o 
   4  12   5      974.30      993.78     14.24 o 
   5  12   5        8.35       13.34     11.48 o 
   6  12   5        2.99       12.74     12.78 o 
  -6  13   5      155.45      153.30     14.88 o 
  -5  13   5        8.49       13.34     13.60 o 
  -4  13   5      441.64      432.97     13.16 o 
  -3  13   5        2.27       11.97     10.81 o 
  -2  13   5       78.54       90.22      9.74 o 
  -1  13   5      627.08      676.75     11.19 o 
   0  13   5      141.11      149.53     10.52 o 
   1  13   5     1629.60     1647.95     27.99 o 
   2  13   5       54.22       61.97     11.30 o 
   3  13   5      211.05      230.00     11.77 o 
   4  13   5        0.95        3.94     10.36 o 
   5  13   5       33.19       33.13     13.12 o 
  -5  14   5      122.83      158.35     15.71 o 
  -4  14   5       24.66       19.67     12.19 o 
  -3  14   5       53.16       90.77     11.09 o 
  -2  14   5       46.29       47.46     10.49 o 
  -1  14   5       13.22       30.32      9.53 o 
   0  14   5      274.69      274.78     10.62 o 
   1  14   5        6.00        3.13     11.39 o 
   2  14   5       34.74       39.10     11.25 o 
   3  14   5      646.72      615.49     11.65 o 
   4  14   5      729.37      616.70     12.58 o 
   5  14   5        4.44        4.37     12.79 o 
  -5  15   5       44.25       61.95     13.89 o 
  -4  15   5      357.87      355.74     13.24 o 
  -3  15   5       14.62       24.38     10.61 o 
  -2  15   5     2468.45     2457.58     31.30 o 
  -1  15   5      331.91      328.38     10.71 o 
   0  15   5     1289.97     1297.69     23.16 o 
   1  15   5       29.97       22.15     10.57 o 
   2  15   5      427.71      396.96     13.33 o 
   3  15   5      643.62      602.59     12.62 o 
   4  15   5      787.72      716.86     12.87 o 
   5  15   5      657.87      571.45     16.59 o 
  -5  16   5       43.43       52.70     15.29 o 
  -4  16   5       49.42       61.96     14.77 o 
  -3  16   5     1353.93     1348.12     36.90 o 
  -2  16   5      929.61      896.66     15.54 o 
  -1  16   5     2823.10     2866.22     25.55 o 
   0  16   5      292.65      290.66     13.10 o 
   1  16   5      458.54      459.14     13.15 o 
   2  16   5      458.26      468.68     13.84 o 
   3  16   5      413.75      397.78     16.33 o 
   4  16   5      854.01      868.58     24.55 o 
  -4  17   5      156.13      166.96     12.45 o 
  -3  17   5       70.57       59.17     12.70 o 
  -2  17   5      405.36      381.87     11.81 o 
  -1  17   5      715.18      707.93     14.73 o 
   0  17   5       96.95      106.42     11.52 o 
   1  17   5      851.64      873.74     12.65 o 
   2  17   5      226.84      224.21     12.01 o 
   3  17   5      224.64      237.81     12.14 o 
   4  17   5        6.77        1.32     11.94 o 
  -4  18   5        5.66       18.77     12.03 o 
  -3  18   5        0.46       -8.02     10.64 o 
  -2  18   5       20.84       32.52     10.44 o 
  -1  18   5       37.77       40.89      9.54 o 
   0  18   5       52.04       61.98      9.25 o 
   1  18   5        7.26        8.89     10.68 o 
   2  18   5       16.69       11.18     12.92 o 
   3  18   5       77.92       90.58     11.28 o 
   4  18   5       42.67       38.02     13.49 o 
  -3  19   5       33.70       45.24     12.98 o 
  -2  19   5     1957.00     1887.93     27.03 o 
  -1  19   5       48.30       69.05     11.51 o 
   0  19   5      354.06      358.60     11.48 o 
   1  19   5        5.00       10.21     10.95 o 
   2  19   5        0.24       -6.96     11.01 o 
   3  19   5        7.91        4.88     12.13 o 
  -3  20   5      841.52      780.35     22.86 o 
  -2  20   5      120.20      131.03     12.65 o 
  -1  20   5      508.36      513.98     12.76 o 
   0  20   5       52.05       39.90     11.69 o 
   1  20   5        3.90       22.29     11.54 o 
   2  20   5      242.39      229.52     11.51 o 
  -1  21   5      303.35      307.14     14.53 o 
   0  21   5      132.64      153.37     12.73 o 
   1  21   5      240.28      239.48     13.56 o 
  -7   0   6      341.89      319.61     20.13 o 
  -6   0   6        4.26       -2.58     14.03 o 
  -5   0   6       98.48       76.15     14.45 o 
  -4   0   6     5070.42     5045.69     62.97 o 
  -3   0   6      647.08      675.65     18.95 o 
  -2   0   6     9396.02     8799.00    266.46 o 
  -1   0   6      480.67      472.67     17.67 o 
   0   0   6     1807.76     1796.07     33.36 o 
   1   0   6     1434.99     1831.11    107.09 o 
   2   0   6     1728.60     1903.38     28.91 o 
   3   0   6     7905.40     8065.10    133.27 o 
   4   0   6      375.63      382.54     24.52 o 
   5   0   6      381.43      405.29     25.24 o 
   6   0   6       24.14       22.16     24.21 o 
   7   0   6      602.47      552.82     23.60 o 
  -7   1   6        1.40       -0.06     11.33 o 
  -6   1   6       22.70       33.19      9.52 o 
  -5   1   6     3194.68     3209.61     53.80 o 
  -4   1   6        5.99       14.57     10.07 o 
  -3   1   6     2887.79     2861.83     18.90 o 
  -2   1   6      164.90      180.43     10.35 o 
  -1   1   6     1953.49     1874.40     30.90 o 
   0   1   6      578.84      549.72     15.31 o 
   1   1   6    10103.43    10810.13    166.69 o 
   2   1   6     7873.25     8030.42    149.27 o 
   3   1   6      113.50       95.98     13.41 o 
   4   1   6     5528.06     5797.42    103.66 o 
   5   1   6      163.91      170.18     15.27 o 
   6   1   6       23.59       19.98     15.68 o 
   7   1   6       27.41       40.46     14.99 o 
  -7   2   6        2.79       12.74     10.57 o 
  -6   2   6      114.77      124.25     11.58 o 
  -5   2   6       54.23       51.72     11.51 o 
  -4   2   6       10.34       17.55      8.61 o 
  -3   2   6       20.22       28.35      8.26 o 
  -2   2   6       75.12       88.30      8.67 o 
  -1   2   6     2620.76     2663.79     47.48 o 
   0   2   6     2442.22     2555.73     49.77 o 
   1   2   6     2387.35     2415.72     63.23 o 
   2   2   6     2395.44     2557.61     24.76 o 
   3   2   6       12.53        9.30     14.14 o 
   4   2   6      817.44      881.42     21.69 o 
   5   2   6      137.26      132.08     16.57 o 
   6   2   6       57.40       68.60     15.47 o 
   7   2   6       15.46       20.94     14.87 o 
  -7   3   6      148.24      183.66     13.81 o 
  -6   3   6        9.70        8.15     10.94 o 
  -5   3   6     2025.94     1951.92     46.81 o 
  -4   3   6       65.55       69.75      9.56 o 
  -3   3   6     1008.76      966.28     13.82 o 
  -2   3   6      450.18      497.73     11.29 o 
  -1   3   6       11.51       11.86      8.55 o 
   0   3   6      657.32      636.95     12.28 o 
   1   3   6      221.15      224.56     10.51 o 
   2   3   6     6643.37     6848.07    136.28 o 
   3   3   6     2283.95     2394.70     60.55 o 
   4   3   6      329.47      307.93     17.09 o 
   5   3   6        4.27       17.55     14.79 o 
   6   3   6       22.37       41.61     18.50 o 
   7   3   6       17.22       37.88     15.82 o 
  -7   4   6      201.89      237.81     12.44 o 
  -6   4   6      318.55      291.20     12.97 o 
  -5   4   6        8.97       23.27     10.20 o 
  -4   4   6     8760.25     8959.85     62.64 o 
  -3   4   6      531.24      486.93     10.35 o 
  -2   4   6     1857.05     1643.16     26.03 o 
  -1   4   6      127.38      134.33     10.01 o 
   0   4   6      154.43      184.26     10.93 o 
   1   4   6     2419.65     2051.76     48.78 o 
   2   4   6      159.32      209.85     14.42 o 
   3   4   6     6555.52     6819.20     53.42 o 
   4   4   6       14.01       14.04     15.46 o 
   5   4   6      446.96      495.39     14.92 o 
   6   4   6      138.53      149.90     19.29 o 
   7   4   6       31.59       26.06     14.80 o 
  -7   5   6       17.84       21.04     12.53 o 
  -6   5   6       19.75       24.82     13.40 o 
  -5   5   6     1056.62     1065.06     15.17 o 
  -4   5   6     2450.31     2362.27     32.32 o 
  -3   5   6     7273.80     7497.03     80.52 o 
  -2   5   6      367.73      366.91     10.36 o 
  -1   5   6     5599.72     5548.51     36.04 o 
   0   5   6     8596.91     9036.96    132.23 o 
   1   5   6      506.28      492.59     14.62 o 
   2   5   6     1519.60     1273.41     49.39 o 
   3   5   6       40.63       61.77     12.79 o 
   4   5   6     3903.05     4000.84     34.03 o 
   5   5   6      215.71      232.17     16.42 o 
   6   5   6        3.29       18.57     17.47 o 
   7   5   6      100.48       98.21     17.42 o 
  -7   6   6      119.77      146.65     12.32 o 
  -6   6   6       39.76       27.45     11.96 o 
  -5   6   6       81.30       83.15     10.46 o 
  -4   6   6        9.09       15.21     10.09 o 
  -3   6   6      290.55      326.25      9.81 o 
  -2   6   6       84.30       60.44      8.61 o 
  -1   6   6      121.13      121.35      9.70 o 
   0   6   6       33.55       28.01      9.52 o 
   1   6   6      672.64      632.95     13.70 o 
   2   6   6      540.02      550.17     14.02 o 
   3   6   6      892.39      941.56     30.64 o 
   4   6   6       46.35       47.27     15.73 o 
   5   6   6       17.63       34.61     15.45 o 
   6   6   6      160.68      125.51     18.28 o 
   7   6   6       45.89       55.04     26.87 o 
  -7   7   6       37.53       30.63     12.25 o 
  -6   7   6      231.26      256.77     11.73 o 
  -5   7   6       24.51       31.08     10.93 o 
  -4   7   6      297.17      299.50     12.59 o 
  -3   7   6       25.97       29.62      9.23 o 
  -2   7   6      142.35      159.00      9.43 o 
  -1   7   6     2836.01     3076.67     24.51 o 
   0   7   6       95.33       77.36     10.56 o 
   1   7   6       31.53       44.69     10.40 o 
   2   7   6        1.86        2.96     10.40 o 
   3   7   6       27.05       47.50     13.72 o 
   4   7   6       88.60      106.17     15.86 o 
   5   7   6        7.44       -2.28     15.49 o 
   6   7   6       36.61       52.77     12.86 o 
  -7   8   6       80.32       95.09     17.18 o 
  -6   8   6       11.77       24.96     13.53 o 
  -5   8   6      101.72      107.80      9.51 o 
  -4   8   6     4732.30     4832.95     84.48 o 
  -3   8   6       43.15       45.55     10.47 o 
  -2   8   6     2325.72     2181.87     26.68 o 
  -1   8   6      123.88      144.99      9.21 o 
   0   8   6      146.56      167.31     10.18 o 
   1   8   6      858.11      828.31     13.71 o 
   2   8   6      227.45      238.06     12.85 o 
   3   8   6     3573.78     3549.36     35.53 o 
   4   8   6       19.81       31.90     13.93 o 
   5   8   6       29.51       32.01     16.91 o 
   6   8   6       19.13       22.59     14.04 o 
  -6   9   6        9.67        3.85     14.73 o 
  -5   9   6      766.45      754.23     11.95 o 
  -4   9   6      443.09      401.98     12.23 o 
  -3   9   6     5096.73     5013.41     79.37 o 
  -2   9   6      557.01      553.44     10.81 o 
  -1   9   6      686.38      623.77     10.90 o 
   0   9   6     2785.70     2922.21     32.60 o 
   1   9   6       86.52      115.93     11.05 o 
   2   9   6     4945.77     4832.29     74.82 o 
   3   9   6      100.67       97.95     11.67 o 
   4   9   6     3796.53     3817.61     40.28 o 
   5   9   6        8.42       28.65     14.47 o 
   6   9   6        0.80       15.12     13.41 o 
  -6  10   6      373.26      337.64     16.57 o 
  -5  10   6      112.45      118.62     10.63 o 
  -4  10   6     3359.28     3382.98     39.45 o 
  -3  10   6      540.92      592.83     11.74 o 
  -2  10   6     1772.07     1642.57     20.74 o 
  -1  10   6      559.25      557.78     10.48 o 
   0  10   6     1159.80     1176.64     13.31 o 
   1  10   6     3336.48     3335.16     42.70 o 
   2  10   6       49.89       49.68     10.69 o 
   3  10   6     1300.55     1291.26     16.56 o 
   4  10   6       30.61       30.52     12.55 o 
   5  10   6       55.10       71.90     12.47 o 
   6  10   6      403.99      387.03     15.56 o 
  -6  11   6       15.95       46.53     12.66 o 
  -5  11   6       15.27        1.86     11.54 o 
  -4  11   6      130.53      132.60     10.17 o 
  -3  11   6     1353.17     1317.68     17.91 o 
  -2  11   6      357.75      335.92     10.28 o 
  -1  11   6        5.12       14.37      9.81 o 
   0  11   6     2742.84     2760.24     40.20 o 
   1  11   6        0.19       -2.23      9.94 o 
   2  11   6      758.70      765.37     14.40 o 
   3  11   6      358.28      353.51     11.56 o 
   4  11   6        3.37        5.20     11.80 o 
   5  11   6      217.74      223.42     12.61 o 
   6  11   6      232.18      226.75     13.85 o 
  -6  12   6        7.61       11.13     15.41 o 
  -5  12   6       36.90       54.85     16.73 o 
  -4  12   6     1491.54     1474.92     24.40 o 
  -3  12   6      328.38      377.53     13.23 o 
  -2  12   6       11.41        9.94      8.90 o 
  -1  12   6      172.12      193.84     11.04 o 
   0  12   6        3.41       -3.92     10.69 o 
   1  12   6      679.55      664.16     13.61 o 
   2  12   6      368.64      368.40     12.82 o 
   3  12   6     3874.43     3721.93     42.32 o 
   4  12   6      253.24      265.75     11.91 o 
   5  12   6       16.15       38.37     13.05 o 
   6  12   6        7.36       14.21     44.14 o 
  -6  13   6       23.60       48.35     14.98 o 
  -5  13   6      588.91      555.60     16.18 o 
  -4  13   6      165.79      180.38     11.95 o 
  -3  13   6      933.14      968.58     20.30 o 
  -2  13   6        8.50       14.90      9.91 o 
  -1  13   6     1904.52     1893.54     24.99 o 
   0  13   6       64.36       69.51     12.05 o 
   1  13   6      149.69      142.95     11.40 o 
   2  13   6     2586.64     2612.08     34.05 o 
   3  13   6       36.45       31.71      9.97 o 
   4  13   6      770.26      754.57     13.59 o 
   5  13   6       16.92       17.67     13.58 o 
  -5  14   6       26.09       27.86     15.30 o 
  -4  14   6     1007.71     1009.07     13.74 o 
  -3  14   6       17.34       39.36     10.77 o 
  -2  14   6     2128.77     2163.13     30.20 o 
  -1  14   6       78.61       72.87      9.24 o 
   0  14   6      214.92      224.49     11.44 o 
   1  14   6     1566.25     1560.20     22.32 o 
   2  14   6      433.95      427.52     11.68 o 
   3  14   6     2296.01     2306.60     19.10 o 
   4  14   6      197.73      185.43     11.03 o 
   5  14   6      264.65      271.17     14.20 o 
  -5  15   6      102.78      103.61     13.42 o 
  -4  15   6       65.32       79.85     15.33 o 
  -3  15   6      140.98      136.75     12.06 o 
  -2  15   6      148.72      144.58     10.01 o 
  -1  15   6      614.68      637.34     11.44 o 
   0  15   6     1013.78     1016.96     15.93 o 
   1  15   6      186.17      191.02     10.70 o 
   2  15   6      673.85      678.83     12.74 o 
   3  15   6      249.84      231.73     11.27 o 
   4  15   6       17.44       31.09     11.28 o 
   5  15   6       49.22       42.29     12.28 o 
  -5  16   6       19.42       25.33     26.28 o 
  -4  16   6      213.10      226.80     15.37 o 
  -3  16   6      239.06      237.05     11.00 o 
  -2  16   6       15.11       17.37      9.95 o 
  -1  16   6      186.73      189.65     10.32 o 
   0  16   6        6.42       11.80     11.30 o 
   1  16   6        6.86       21.42     10.36 o 
   2  16   6      107.44      103.86     10.65 o 
   3  16   6      271.87      266.81     10.52 o 
   4  16   6       51.48       61.14     11.55 o 
  -4  17   6       85.63      116.53     15.65 o 
  -3  17   6     1140.79     1144.64     18.65 o 
  -2  17   6      316.29      320.37     12.01 o 
  -1  17   6      588.84      584.00     11.01 o 
   0  17   6       11.21       14.67     11.40 o 
   1  17   6      654.71      656.65     12.94 o 
   2  17   6     2706.17     2648.07     45.38 o 
   3  17   6        5.40        9.30     10.90 o 
   4  17   6      577.52      570.88     12.70 o 
  -4  18   6      410.72      437.39     14.65 o 
  -3  18   6       47.69       45.71     11.69 o 
  -2  18   6     1241.06     1297.85     18.03 o 
  -1  18   6      109.85      107.02     10.80 o 
   0  18   6      500.57      538.38     12.66 o 
   1  18   6      697.31      682.49     12.57 o 
   2  18   6       10.71       24.92     11.61 o 
   3  18   6      888.84      848.06     12.81 o 
  -3  19   6      107.53      113.97     15.71 o 
  -2  19   6      137.38      136.63     11.64 o 
  -1  19   6      210.78      223.20     10.76 o 
   0  19   6      666.08      653.25     18.16 o 
   1  19   6      217.93      244.91     11.36 o 
   2  19   6       63.82       87.94     11.58 o 
   3  19   6      102.28       82.00     11.32 o 
  -2  20   6       11.79       10.03     12.27 o 
  -1  20   6      401.32      409.04     12.21 o 
   0  20   6      137.34      151.35     10.19 o 
   1  20   6        0.77        2.81     11.25 o 
   2  20   6       27.04       39.18     10.15 o 
  -1  21   6       56.30       66.36     13.15 o 
   0  21   6       65.84       66.23     11.29 o 
   1  21   6        3.11       27.67     27.22 o 
  -7   1   7       75.89       79.59     12.85 o 
  -6   1   7      416.79      420.62     11.71 o 
  -5   1   7      121.02      129.85     10.92 o 
  -4   1   7     1618.07     1571.54     24.01 o 
  -3   1   7      733.68      731.69     21.90 o 
  -2   1   7      519.54      566.25     15.35 o 
  -1   1   7     2269.76     2297.59     17.23 o 
   0   1   7        8.06        9.47      9.78 o 
   1   1   7    11605.55    11691.39    159.36 o 
   2   1   7       30.83       42.85     12.82 o 
   3   1   7      623.88      612.68     15.04 o 
   4   1   7       86.47       97.10     17.29 o 
   5   1   7      339.83      299.84     21.63 o 
   6   1   7      258.49      248.03     19.13 o 
   7   1   7       15.45       21.02     22.29 o 
  -7   2   7      274.30      281.14     13.02 o 
  -6   2   7       45.59       73.18     10.40 o 
  -5   2   7      986.88      999.77     14.68 o 
  -4   2   7     2402.78     2443.58     31.06 o 
  -3   2   7     3621.26     3550.90     35.51 o 
  -2   2   7      466.11      488.11     12.57 o 
  -1   2   7     2535.33     2416.92     32.77 o 
   0   2   7     5449.16     4936.45     41.57 o 
   1   2   7       97.39      154.85     10.52 o 
   2   2   7    18327.35    18151.03    580.12 o 
   3   2   7       42.97       41.93     12.76 o 
   4   2   7       51.21       59.14     15.56 o 
   5   2   7      240.11      245.50     16.70 o 
   6   2   7       94.60       86.32     17.71 o 
   7   2   7      254.30      266.40     20.61 o 
  -7   3   7       63.18       73.80     10.79 o 
  -6   3   7     1153.73     1075.09     26.75 o 
  -5   3   7       31.29       43.23     12.10 o 
  -4   3   7     2680.52     2817.43     37.47 o 
  -3   3   7      230.39      214.28      9.55 o 
  -2   3   7     4573.80     4593.52    105.43 o 
  -1   3   7     3779.04     3947.06     41.42 o 
   0   3   7        6.94       10.87      9.63 o 
   1   3   7    18845.79    19318.20    211.97 o 
   2   3   7       69.46       82.48     13.93 o 
   3   3   7     4611.23     4546.89    107.44 o 
   4   3   7      570.71      542.54     16.72 o 
   5   3   7        2.44        9.67     16.18 o 
   6   3   7      316.58      321.93     18.39 o 
   7   3   7        0.97       -3.06     15.08 o 
  -7   4   7        0.58       11.59     12.26 o 
  -6   4   7       37.79       38.51     12.24 o 
  -5   4   7       97.45       90.90     10.45 o 
  -4   4   7        0.54        5.31      9.24 o 
  -3   4   7      189.98      153.76      8.64 o 
  -2   4   7     1225.19     1314.60     17.97 o 
  -1   4   7       61.36       43.12      9.58 o 
   0   4   7       82.51       56.56      9.81 o 
   1   4   7     2671.00     2756.60     64.17 o 
   2   4   7      371.46      319.02     16.09 o 
   3   4   7      276.42      288.80     14.02 o 
   4   4   7       34.76       30.16     14.39 o 
   5   4   7       91.12       86.40     15.64 o 
   6   4   7      131.29      121.09     17.28 o 
   7   4   7      240.71      241.31     40.57 o 
  -7   5   7        1.21       -6.03     14.05 o 
  -6   5   7      105.82      125.16     12.51 o 
  -5   5   7      245.21      227.47     10.97 o 
  -4   5   7      259.50      255.45      9.05 o 
  -3   5   7     1029.05     1025.66     19.78 o 
  -2   5   7       50.07       45.47      8.39 o 
  -1   5   7     3737.04     4010.67     53.14 o 
   0   5   7     2816.71     2888.33     41.08 o 
   1   5   7     6073.50     6110.09    121.01 o 
   2   5   7      148.94      165.80     15.14 o 
   3   5   7      109.65      103.05     14.41 o 
   4   5   7        9.12       39.48     15.39 o 
   5   5   7       43.71       65.61     14.55 o 
   6   5   7       40.91       36.79     21.27 o 
  -7   6   7       65.71       83.11     13.08 o 
  -6   6   7       14.53       17.99     11.20 o 
  -5   6   7     1263.39     1294.92     28.65 o 
  -4   6   7     1454.94     1478.29     21.94 o 
  -3   6   7     1892.41     1961.10     21.58 o 
  -2   6   7      376.11      406.01     10.51 o 
  -1   6   7     1540.91     1605.53     16.51 o 
   0   6   7     7057.00     7080.72     75.36 o 
   1   6   7       39.56       33.60     10.90 o 
   2   6   7     4338.64     4136.81     52.67 o 
   3   6   7      976.80      975.86     17.80 o 
   4   6   7       28.21       26.14     12.98 o 
   5   6   7      268.42      239.66     15.45 o 
   6   6   7      136.05      121.48     16.43 o 
  -7   7   7        9.48       20.16     14.05 o 
  -6   7   7      572.67      565.34     12.98 o 
  -5   7   7      376.75      402.37     10.92 o 
  -4   7   7      899.59      865.14     17.64 o 
  -3   7   7       19.68       30.88     11.40 o 
  -2   7   7      899.40      869.58     11.04 o 
  -1   7   7     4108.92     4111.05     77.16 o 
   0   7   7      131.04      109.23     10.17 o 
   1   7   7    13607.60    13141.33    123.26 o 
   2   7   7      527.20      544.95     14.81 o 
   3   7   7     1528.50     1500.31     20.09 o 
   4   7   7      288.68      263.58     14.81 o 
   5   7   7        6.40       23.33     15.70 o 
   6   7   7      144.27      122.35     14.86 o 
  -6   8   7       51.50       47.09     11.92 o 
  -5   8   7     1366.47     1402.57     23.29 o 
  -4   8   7      885.18      916.13     16.68 o 
  -3   8   7      401.07      378.78     11.47 o 
  -2   8   7      686.23      659.24     14.38 o 
  -1   8   7      105.65      139.31      9.39 o 
   0   8   7     1652.34     1640.97     14.78 o 
   1   8   7     1204.28     1197.35     16.41 o 
   2   8   7     2123.28     2134.69     26.38 o 
   3   8   7       16.29       41.38     13.49 o 
   4   8   7        7.60        0.32     13.16 o 
   5   8   7      856.71      874.45     35.14 o 
   6   8   7        0.58        9.12     14.81 o 
  -6   9   7        0.29       -6.13     12.16 o 
  -5   9   7      500.06      473.70     11.95 o 
  -4   9   7       75.78       87.50     11.15 o 
  -3   9   7     1332.45     1246.91     25.97 o 
  -2   9   7        3.74        1.57      8.04 o 
  -1   9   7      285.73      291.72     10.08 o 
   0   9   7       43.58       66.01     10.85 o 
   1   9   7      706.54      758.31     13.35 o 
   2   9   7        5.22       15.22     10.42 o 
   3   9   7      763.95      751.92     16.43 o 
   4   9   7       64.55       75.13     13.58 o 
   5   9   7      405.43      394.15     16.09 o 
   6   9   7        6.72       -4.81     14.73 o 
  -6  10   7       38.30       47.14     13.60 o 
  -5  10   7     1553.79     1512.02     23.23 o 
  -4  10   7     1330.50     1345.46     28.97 o 
  -3  10   7      156.76      163.65     10.48 o 
  -2  10   7       90.04      113.66      9.03 o 
  -1  10   7      154.84      164.02     10.49 o 
   0  10   7     7605.40     7670.95     96.65 o 
   1  10   7      107.39      122.64     10.15 o 
   2  10   7     4483.94     4409.35     63.49 o 
   3  10   7      235.38      247.35     14.30 o 
   4  10   7      516.47      499.16     15.88 o 
   5  10   7      188.95      196.45     15.65 o 
   6  10   7      181.31      154.14     13.69 o 
  -6  11   7      603.64      589.51     19.08 o 
  -5  11   7      343.46      382.81     17.64 o 
  -4  11   7      810.44      784.61     15.91 o 
  -3  11   7        0.61       10.29      8.70 o 
  -2  11   7     1326.05     1362.50     31.02 o 
  -1  11   7      951.51     1013.35     13.66 o 
   0  11   7      394.81      441.95     13.74 o 
   1  11   7     6379.21     6360.82     83.04 o 
   2  11   7       50.88       53.68     11.06 o 
   3  11   7     1277.62     1343.88     20.13 o 
   4  11   7      122.37      120.61     12.71 o 
   5  11   7       56.03       65.41     14.92 o 
   6  11   7      410.90      400.44     15.19 o 
  -6  12   7        2.96        8.78     11.56 o 
  -5  12   7      804.88      813.23     18.91 o 
  -4  12   7       48.56       48.09     10.58 o 
  -3  12   7     1160.29     1142.97     18.62 o 
  -2  12   7      268.34      273.55     10.89 o 
  -1  12   7       59.30       59.36     10.89 o 
   0  12   7      237.68      238.92     11.76 o 
   1  12   7       44.04       53.03     11.59 o 
   2  12   7     2228.06     2281.69     23.00 o 
   3  12   7      294.62      273.97     13.83 o 
   4  12   7      558.46      564.59     15.51 o 
   5  12   7      248.03      257.36     13.48 o 
  -5  13   7      192.22      190.51     14.22 o 
  -4  13   7      113.83      138.73     14.66 o 
  -3  13   7      323.45      325.47     11.82 o 
  -2  13   7      111.14      108.96      9.93 o 
  -1  13   7     1117.98     1071.08     24.76 o 
   0  13   7      396.89      430.84     11.59 o 
   1  13   7       16.68       28.63     10.96 o 
   2  13   7      342.71      333.42     12.51 o 
   3  13   7      117.33      129.83     11.93 o 
   4  13   7       85.79       98.02     10.68 o 
   5  13   7      204.48      220.04     14.20 o 
  -5  14   7       56.57       55.26     11.86 o 
  -4  14   7      461.48      479.76     15.34 o 
  -3  14   7        9.50        6.83     10.40 o 
  -2  14   7       13.76       14.51     10.17 o 
  -1  14   7      227.75      227.48     10.77 o 
   0  14   7      226.00      231.98     11.67 o 
   1  14   7      227.03      226.67     12.36 o 
   2  14   7     1434.10     1364.00     14.22 o 
   3  14   7      109.96      134.11     10.87 o 
   4  14   7       66.52       70.43     10.21 o 
   5  14   7        2.93       12.71     12.49 o 
  -5  15   7      109.29      133.74     15.51 o 
  -4  15   7      906.27      878.02     18.66 o 
  -3  15   7      282.96      272.61     12.08 o 
  -2  15   7      431.93      409.86     11.47 o 
  -1  15   7       10.38       31.55      9.68 o 
   0  15   7       23.65       30.21     10.50 o 
   1  15   7     1952.19     1929.78     23.50 o 
   2  15   7        5.78       20.00     10.51 o 
   3  15   7      207.49      235.73     10.54 o 
   4  15   7       10.97       17.79     11.03 o 
  -4  16   7        0.10       -2.08     11.47 o 
  -3  16   7      600.70      557.19     13.66 o 
  -2  16   7      204.12      204.43     10.22 o 
  -1  16   7        8.49       13.60     10.50 o 
   0  16   7     1961.73     1896.67     24.28 o 
   1  16   7       61.40       70.01     10.67 o 
   2  16   7     3053.97     3020.04     20.65 o 
   3  16   7       60.56       59.16      9.91 o 
   4  16   7      132.98      137.43     11.88 o 
  -4  17   7      175.87      164.13     12.02 o 
  -3  17   7      274.72      279.19     12.72 o 
  -2  17   7      168.83      189.54     10.63 o 
  -1  17   7      258.61      253.08     10.51 o 
   0  17   7      170.83      189.53     10.45 o 
   1  17   7      387.15      406.00     12.17 o 
   2  17   7       51.51       57.28     11.59 o 
   3  17   7      164.35      185.47     10.89 o 
   4  17   7       11.11       28.61     11.85 o 
  -3  18   7        1.68       29.08     10.30 o 
  -2  18   7      436.68      412.04     16.83 o 
  -1  18   7      114.93      114.09     11.09 o 
   0  18   7      223.35      252.17     11.74 o 
   1  18   7       60.20       65.34     11.28 o 
   2  18   7      121.99      123.56     12.40 o 
   3  18   7      191.28      172.15     11.84 o 
  -3  19   7      259.34      271.50     12.35 o 
  -2  19   7       52.63       40.99     12.54 o 
  -1  19   7      287.56      293.53     11.83 o 
   0  19   7        1.57        4.77     10.68 o 
   1  19   7     1114.72     1051.52     23.84 o 
   2  19   7      106.95       97.51     11.21 o 
  -2  20   7      159.52      165.28     12.54 o 
  -1  20   7      435.09      396.93     12.07 o 
   0  20   7       79.32       91.24     12.81 o 
   1  20   7      134.14      137.23     12.39 o 
  -7   0   8      509.59      549.99     34.34 o 
  -6   0   8       19.36       44.06     15.31 o 
  -5   0   8     1001.91     1120.63     27.30 o 
  -4   0   8      166.05      173.85     16.03 o 
  -3   0   8      763.20      762.20     36.24 o 
  -2   0   8     5685.68     5667.21    292.28 o 
  -1   0   8     3661.24     3450.32     59.42 o 
   0   0   8     3608.40     3543.98     42.07 o 
   1   0   8     3361.38     3298.34    178.95 o 
   2   0   8       67.96       71.90     18.55 o 
   3   0   8      340.18      337.60     24.69 o 
   4   0   8     3537.07     3511.30     47.38 o 
   5   0   8       18.22       46.32     32.11 o 
   6   0   8     1016.18     1091.38     44.35 o 
  -7   1   8      181.56      197.27     14.11 o 
  -6   1   8      214.00      253.90     11.88 o 
  -5   1   8      654.29      654.64     13.03 o 
  -4   1   8       68.63       70.29     11.97 o 
  -3   1   8      730.46      744.91     13.49 o 
  -2   1   8     1054.97     1054.20     17.56 o 
  -1   1   8      479.67      403.97     11.16 o 
   0   1   8    12551.82    13078.79    143.89 o 
   1   1   8      221.57      212.49     11.48 o 
   2   1   8     2637.93     2724.13     52.24 o 
   3   1   8      171.88      165.87     14.89 o 
   4   1   8       10.38       17.98     14.66 o 
   5   1   8     1619.95     1642.89     26.62 o 
   6   1   8       38.26       70.48     19.44 o 
  -7   2   8       13.88       28.02     11.12 o 
  -6   2   8       54.60       43.99      9.60 o 
  -5   2   8        3.95        4.34      9.94 o 
  -4   2   8      260.01      249.00     10.32 o 
  -3   2   8       72.15       83.20     10.12 o 
  -2   2   8       44.75       80.38     10.14 o 
  -1   2   8      143.09      154.20     10.21 o 
   0   2   8      113.89      108.42     10.18 o 
   1   2   8     2977.95     3106.31     41.66 o 
   2   2   8      156.68      179.82     13.26 o 
   3   2   8       40.25       45.92     13.06 o 
   4   2   8       85.61       96.93     17.28 o 
   5   2   8        0.64       -8.91     17.37 o 
   6   2   8      248.71      270.65     19.02 o 
  -7   3   8      112.20      122.02     12.99 o 
  -6   3   8      331.76      367.05     12.37 o 
  -5   3   8      200.69      197.52     11.77 o 
  -4   3   8      545.88      576.98     11.16 o 
  -3   3   8       76.06       95.58      9.19 o 
  -2   3   8      636.63      659.82     11.30 o 
  -1   3   8     1328.44     1363.95     15.49 o 
   0   3   8     1685.19     1711.00     31.54 o 
   1   3   8      176.80      189.30     10.46 o 
   2   3   8      337.07      280.50     15.79 o 
   3   3   8      552.03      522.55     14.77 o 
   4   3   8       18.52       23.37     14.93 o 
   5   3   8     2237.55     2066.98     87.98 o 
   6   3   8      154.26      160.20     20.85 o 
  -7   4   8       41.03       35.44     11.68 o 
  -6   4   8      329.07      335.42     11.10 o 
  -5   4   8      841.80      831.73     20.34 o 
  -4   4   8      282.38      300.52     10.19 o 
  -3   4   8      471.81      549.12     15.52 o 
  -2   4   8     1182.75     1085.77     22.11 o 
  -1   4   8    11365.11    11830.70    126.64 o 
   0   4   8     2615.69     2536.73     29.85 o 
   1   4   8     7472.74     7182.15    121.60 o 
   2   4   8      112.02      110.11     12.43 o 
   3   4   8      589.98      571.01     17.17 o 
   4   4   8     2026.91     1992.72     36.23 o 
   5   4   8       47.28       41.47     16.54 o 
   6   4   8     1226.41     1235.37     46.92 o 
  -7   5   8      122.51      111.75     13.01 o 
  -6   5   8      647.65      653.57     17.33 o 
  -5   5   8      406.94      420.79     10.25 o 
  -4   5   8      170.74      179.72     11.73 o 
  -3   5   8      735.30      749.31     11.14 o 
  -2   5   8     1595.48     1566.86     32.71 o 
  -1   5   8      499.99      445.17     18.88 o 
   0   5   8    15566.93    16141.11    167.40 o 
   1   5   8      720.60      758.14     12.78 o 
   2   5   8     1014.98     1005.66     23.32 o 
   3   5   8     1203.58     1170.47     31.34 o 
   4   5   8      417.06      411.20     16.19 o 
   5   5   8      317.66      322.27     17.62 o 
   6   5   8      127.03      122.34     19.29 o 
  -7   6   8      153.76      180.63     13.02 o 
  -6   6   8       83.15       93.68     10.09 o 
  -5   6   8      163.90      193.90     11.13 o 
  -4   6   8       50.28       52.82      9.72 o 
  -3   6   8      438.76      501.64     11.62 o 
  -2   6   8      324.74      291.80     10.71 o 
  -1   6   8      921.67      847.24     19.56 o 
   0   6   8      414.88      380.77     11.15 o 
   1   6   8     1696.19     1638.69     27.24 o 
   2   6   8       35.16       41.28     11.19 o 
   3   6   8      119.45      112.06     13.08 o 
   4   6   8      219.55      246.87     13.88 o 
   5   6   8       35.75       47.93     14.99 o 
   6   6   8       44.73       54.47     18.89 o 
  -6   7   8      288.59      281.00     12.48 o 
  -5   7   8      225.94      191.31     10.78 o 
  -4   7   8      631.19      624.13     15.07 o 
  -3   7   8        2.81        8.36      8.86 o 
  -2   7   8      110.51      115.69      9.55 o 
  -1   7   8      129.69      138.92     10.26 o 
   0   7   8     1035.20     1127.37     13.90 o 
   1   7   8     2163.38     2246.45     21.08 o 
   2   7   8        2.46       15.51     13.14 o 
   3   7   8       59.57       88.77     13.82 o 
   4   7   8        1.88       24.42     13.97 o 
   5   7   8      200.62      177.76     15.06 o 
   6   7   8      334.78      332.16     17.05 o 
  -6   8   8      370.30      339.60     13.69 o 
  -5   8   8     1345.07     1346.76     24.14 o 
  -4   8   8       25.81       37.84     10.00 o 
  -3   8   8        3.33        0.74      9.49 o 
  -2   8   8      662.82      693.71     17.24 o 
  -1   8   8     3180.40     3079.72     43.92 o 
   0   8   8      425.57      405.98     11.16 o 
   1   8   8      840.56      792.00     13.73 o 
   2   8   8        4.26        4.54     12.53 o 
   3   8   8       25.25       30.24     13.16 o 
   4   8   8     2157.76     2077.04     19.79 o 
   5   8   8        5.63       37.62     16.34 o 
   6   8   8      279.96      288.36     15.75 o 
  -6   9   8      941.13      969.19     19.50 o 
  -5   9   8       44.27       73.12     10.03 o 
  -4   9   8      183.60      173.79     12.32 o 
  -3   9   8      258.79      260.74     10.20 o 
  -2   9   8     5504.34     5475.85     36.68 o 
  -1   9   8     3657.47     3726.90     41.53 o 
   0   9   8    11454.25    11606.26    227.13 o 
   1   9   8     2228.32     2172.88     18.27 o 
   2   9   8      189.14      180.75     12.09 o 
   3   9   8     1122.80     1104.30     33.98 o 
   4   9   8      600.18      591.65     16.45 o 
   5   9   8      562.40      567.85     18.28 o 
   6   9   8        7.03       24.30     14.00 o 
  -6  10   8     1128.91     1093.47     15.80 o 
  -5  10   8      103.68      123.90     10.16 o 
  -4  10   8      460.34      434.69     12.26 o 
  -3  10   8      212.60      219.18     11.06 o 
  -2  10   8      345.24      356.54     11.05 o 
  -1  10   8     1869.27     1868.63     33.85 o 
   0  10   8        2.53        7.81     10.14 o 
   1  10   8     1311.87     1284.85     17.99 o 
   2  10   8      526.71      541.37     20.70 o 
   3  10   8       16.40       26.87     13.35 o 
   4  10   8      944.53      900.84     17.34 o 
   5  10   8       11.02       23.11     14.84 o 
   6  10   8      195.87      181.88     22.55 o 
  -6  11   8      186.66      165.57     15.53 o 
  -5  11   8      397.84      393.12     13.82 o 
  -4  11   8      369.23      339.75     12.34 o 
  -3  11   8        5.45        8.58     10.48 o 
  -2  11   8      294.60      292.77     10.69 o 
  -1  11   8       79.50       68.83     11.15 o 
   0  11   8       41.29       46.47     11.92 o 
   1  11   8      844.60      917.71     20.13 o 
   2  11   8      988.73     1002.36     15.30 o 
   3  11   8       53.54       52.10     13.34 o 
   4  11   8       86.88      110.27     14.98 o 
   5  11   8      258.10      233.82     17.32 o 
  -6  12   8       89.39       67.32     15.56 o 
  -5  12   8      498.61      516.20     18.40 o 
  -4  12   8       51.03       43.16     11.33 o 
  -3  12   8       68.98       85.65     10.80 o 
  -2  12   8      234.69      266.35     10.43 o 
  -1  12   8     2408.01     2363.54     23.24 o 
   0  12   8        4.76       19.62      9.59 o 
   1  12   8     3329.95     3313.75     29.35 o 
   2  12   8     1643.44     1599.89     16.46 o 
   3  12   8       32.75       42.48     13.74 o 
   4  12   8      579.81      553.28     13.89 o 
   5  12   8       24.01       35.11     14.85 o 
  -5  13   8      386.75      375.88     12.80 o 
  -4  13   8       60.73       59.20     11.85 o 
  -3  13   8     1475.73     1461.03     35.62 o 
  -2  13   8       26.55       54.97     11.14 o 
  -1  13   8      810.33      976.80     13.03 o 
   0  13   8     1318.57     1341.57     14.91 o 
   1  13   8       21.44       35.51     10.83 o 
   2  13   8      170.21      193.97     12.37 o 
   3  13   8      289.17      272.00     12.93 o 
   4  13   8        2.67       13.93     13.14 o 
   5  13   8     1097.63     1032.93     29.75 o 
  -5  14   8        0.12       13.96     19.47 o 
  -4  14   8      107.86      111.46     12.35 o 
  -3  14   8      270.44      284.36     11.42 o 
  -2  14   8      165.45      175.49     11.43 o 
  -1  14   8     3698.14     3735.79     36.34 o 
   0  14   8       74.33       89.31     11.71 o 
   1  14   8     1287.66     1313.22     17.50 o 
   2  14   8       58.31       49.12     12.29 o 
   3  14   8      259.87      274.04     12.47 o 
   4  14   8       97.98      112.12     12.64 o 
  -5  15   8      361.16      327.64     21.01 o 
  -4  15   8      195.29      177.19     12.24 o 
  -3  15   8       98.57      114.19     10.63 o 
  -2  15   8      499.17      491.47     12.05 o 
  -1  15   8      419.37      424.94     11.51 o 
   0  15   8      717.54      762.91     19.08 o 
   1  15   8        9.08        7.04     11.16 o 
   2  15   8       28.95       50.63     12.29 o 
   3  15   8      154.67      149.27     12.03 o 
   4  15   8       48.17       61.24     11.10 o 
  -4  16   8       11.27       13.53     11.20 o 
  -3  16   8       40.74       14.47     11.71 o 
  -2  16   8      191.77      201.83     10.31 o 
  -1  16   8      117.76      122.89     10.98 o 
   0  16   8      532.05      560.90     12.44 o 
   1  16   8        3.56       15.77     10.25 o 
   2  16   8      237.07      239.56     11.79 o 
   3  16   8      212.78      229.71     11.76 o 
   4  16   8      176.90      171.80     11.86 o 
  -4  17   8       93.78      111.95     17.77 o 
  -3  17   8        8.50       42.82     11.27 o 
  -2  17   8      586.39      627.36     13.12 o 
  -1  17   8      124.31      149.74      9.85 o 
   0  17   8     1968.91     1904.92     25.56 o 
   1  17   8      120.73      139.28     12.57 o 
   2  17   8       14.73       23.67     11.64 o 
   3  17   8       67.63       66.98     11.78 o 
  -3  18   8       60.44       93.60     11.52 o 
  -2  18   8      529.26      529.76     15.26 o 
  -1  18   8     1212.70     1188.66     25.60 o 
   0  18   8      126.72      147.69     11.45 o 
   1  18   8      314.41      325.87     12.90 o 
   2  18   8       37.74       43.52     12.18 o 
   3  18   8       84.25       88.39     10.22 o 
  -2  19   8       80.34       80.23     12.02 o 
  -1  19   8        8.72       23.83     11.25 o 
   0  19   8     1306.47     1280.68     21.32 o 
   1  19   8        0.14        0.00     12.07 o 
   2  19   8      326.07      341.62     11.84 o 
  -1  20   8      189.10      172.91     11.95 o 
   0  20   8      570.80      550.57     14.11 o 
   1  20   8       24.48       24.03     12.98 o 
  -7   1   9       76.65       90.84     11.58 o 
  -6   1   9      144.51      140.78      9.67 o 
  -5   1   9       96.91      105.62     10.63 o 
  -4   1   9      470.07      488.10     17.09 o 
  -3   1   9      578.51      572.39     15.23 o 
  -2   1   9      654.17      630.60     12.74 o 
  -1   1   9      498.33      459.80     11.77 o 
   0   1   9      157.48      147.24     11.16 o 
   1   1   9     1159.93     1172.98     27.28 o 
   2   1   9       75.73       57.31     13.29 o 
   3   1   9      267.19      268.76     14.07 o 
   4   1   9      172.84      194.38     21.05 o 
   5   1   9      293.47      312.79     23.57 o 
   6   1   9       44.09       37.72     21.12 o 
  -7   2   9      139.65      120.23     11.74 o 
  -6   2   9       44.28       75.85     10.75 o 
  -5   2   9       11.74       25.74      9.16 o 
  -4   2   9     2469.16     2523.38     26.92 o 
  -3   2   9     4022.48     3951.03     42.38 o 
  -2   2   9     1679.21     1610.39     20.56 o 
  -1   2   9     1987.40     1887.91     20.78 o 
   0   2   9      993.34      929.38     12.48 o 
   1   2   9       23.23       42.73     11.16 o 
   2   2   9      115.54      105.40     11.92 o 
   3   2   9     4965.44     4800.46    132.84 o 
   4   2   9     1585.04     1608.19     60.62 o 
   5   2   9     1462.35     1598.89     24.03 o 
   6   2   9      714.53      688.27     37.60 o 
  -7   3   9      135.09      154.39     12.47 o 
  -6   3   9      146.30      146.99     11.50 o 
  -5   3   9      362.87      320.91     12.26 o 
  -4   3   9      360.84      369.72     11.03 o 
  -3   3   9     2091.38     2043.92     32.42 o 
  -2   3   9      207.66      170.62      9.16 o 
  -1   3   9     9171.03     9401.77    157.15 o 
   0   3   9     2331.85     2291.61     38.12 o 
   1   3   9      281.30      243.57     10.26 o 
   2   3   9     1245.18     1194.39     36.55 o 
   3   3   9      141.24      130.00     14.21 o 
   4   3   9     1523.91     1489.52     54.41 o 
   5   3   9      613.52      636.54     20.24 o 
   6   3   9      409.20      457.96     21.47 o 
  -7   4   9       17.33       17.59     11.38 o 
  -6   4   9        0.02        0.98     10.53 o 
  -5   4   9      137.72      108.05     10.14 o 
  -4   4   9      421.81      413.35     13.57 o 
  -3   4   9      107.41      133.13      8.62 o 
  -2   4   9     2018.68     2075.69     22.28 o 
  -1   4   9       16.88       27.88      8.32 o 
   0   4   9     2372.34     2373.15     31.02 o 
   1   4   9        7.76       17.37      9.52 o 
   2   4   9      445.93      462.22     14.97 o 
   3   4   9        7.66        9.26     15.05 o 
   4   4   9       17.22       26.54     14.32 o 
   5   4   9      342.67      343.62     15.77 o 
   6   4   9        7.69       33.68     20.68 o 
  -7   5   9      226.63      199.75     20.80 o 
  -6   5   9        2.19       11.49     10.69 o 
  -5   5   9       31.79       49.25      8.73 o 
  -4   5   9      286.71      286.53     10.66 o 
  -3   5   9     1688.41     1670.27     13.59 o 
  -2   5   9      103.62      104.26     10.19 o 
  -1   5   9      894.78      952.00     17.16 o 
   0   5   9     2416.98     2418.57     55.50 o 
   1   5   9       11.72        9.84      9.44 o 
   2   5   9      621.49      585.33     23.21 o 
   3   5   9      107.37      126.45     13.15 o 
   4   5   9      754.17      724.58     15.91 o 
   5   5   9      330.75      357.30     18.76 o 
   6   5   9      114.19      101.56     16.96 o 
  -6   6   9       77.11       98.04     10.72 o 
  -5   6   9       52.46       52.99      9.70 o 
  -4   6   9      243.52      235.45      9.96 o 
  -3   6   9      266.89      269.75      9.93 o 
  -2   6   9     3889.39     3952.88     38.33 o 
  -1   6   9     2779.64     2715.20     21.54 o 
   0   6   9       47.78       47.58     10.13 o 
   1   6   9       71.62       96.23     11.32 o 
   2   6   9      767.04      736.39     17.99 o 
   3   6   9      941.80      915.41     18.95 o 
   4   6   9      131.85      150.38     13.53 o 
   5   6   9      327.27      339.76     17.83 o 
   6   6   9       75.69      107.44     18.14 o 
  -6   7   9       24.48       40.42     11.52 o 
  -5   7   9      371.79      352.32     10.70 o 
  -4   7   9     1572.95     1606.70     22.11 o 
  -3   7   9     1597.57     1571.77     19.08 o 
  -2   7   9     2132.40     2133.51     20.59 o 
  -1   7   9     2362.86     2326.23     53.14 o 
   0   7   9      556.70      543.76     11.84 o 
   1   7   9      620.19      655.98     12.49 o 
   2   7   9     2992.23     2808.22     69.43 o 
   3   7   9     2901.79     2968.61     69.15 o 
   4   7   9       76.34      101.47     14.84 o 
   5   7   9      304.94      345.04     17.61 o 
   6   7   9      179.26      214.92     17.93 o 
  -6   8   9        2.47        6.83     11.96 o 
  -5   8   9      114.31      102.82     11.00 o 
  -4   8   9       13.66       26.87     10.41 o 
  -3   8   9      753.50      761.95     14.92 o 
  -2   8   9     2127.98     2064.18     15.44 o 
  -1   8   9      377.18      369.92     12.69 o 
   0   8   9      614.58      623.08     12.16 o 
   1   8   9      515.11      497.20     12.60 o 
   2   8   9      248.54      259.03     12.98 o 
   3   8   9      621.99      605.07     17.98 o 
   4   8   9       89.36      105.66     13.66 o 
   5   8   9      530.85      531.87     19.51 o 
   6   8   9        2.38       21.55     17.82 o 
  -6   9   9       38.45       25.57     10.94 o 
  -5   9   9       27.62       28.19     10.98 o 
  -4   9   9      256.68      265.83     11.79 o 
  -3   9   9      329.80      342.53     13.19 o 
  -2   9   9        2.02       13.20     11.62 o 
  -1   9   9      557.99      540.56     11.68 o 
   0   9   9     1025.60     1062.43     27.85 o 
   1   9   9      598.52      612.45     15.13 o 
   2   9   9       41.35       45.90     12.61 o 
   3   9   9        0.39       21.46     12.29 o 
   4   9   9        2.73       38.34     13.56 o 
   5   9   9       67.01       67.66     17.68 o 
  -6  10   9       74.73       76.95     10.83 o 
  -5  10   9        6.06        1.92     12.35 o 
  -4  10   9       16.77       25.83     11.23 o 
  -3  10   9       44.02       40.29     10.66 o 
  -2  10   9     2135.59     2076.47     17.02 o 
  -1  10   9      379.45      349.70     10.61 o 
   0  10   9      306.54      305.26     11.78 o 
   1  10   9        0.24        2.62     10.55 o 
   2  10   9      630.63      631.33     17.31 o 
   3  10   9      565.03      599.39     25.00 o 
   4  10   9       30.09       30.30     13.36 o 
   5  10   9       54.13       59.19     17.50 o 
  -6  11   9        9.39       14.47     12.10 o 
  -5  11   9       40.11       29.26     10.97 o 
  -4  11   9     1077.93     1043.67     38.12 o 
  -3  11   9     2660.73     2718.94     48.14 o 
  -2  11   9     2934.85     3130.08     44.75 o 
  -1  11   9     1531.71     1481.57     24.60 o 
   0  11   9     1566.01     1550.98     19.87 o 
   1  11   9      105.08      127.83     11.78 o 
   2  11   9     2080.31     2020.21     21.20 o 
   3  11   9      283.85      300.99     14.14 o 
   4  11   9     1833.55     1766.02     22.43 o 
   5  11   9      860.12      876.74     18.94 o 
  -5  12   9        6.86        9.12     11.81 o 
  -4  12   9      142.06      149.51     14.29 o 
  -3  12   9     1125.91     1025.32     12.74 o 
  -2  12   9     1296.31     1289.59     14.20 o 
  -1  12   9        2.62        7.29     10.41 o 
   0  12   9      822.11      830.29     15.09 o 
   1  12   9      114.30       96.58     10.59 o 
   2  12   9       98.15      101.58     12.95 o 
   3  12   9     1066.34     1014.65     27.54 o 
   4  12   9       91.55      105.82     15.47 o 
   5  12   9      271.75      277.79     15.68 o 
  -5  13   9        8.58       31.05     12.14 o 
  -4  13   9      186.42      200.06     12.24 o 
  -3  13   9      335.13      273.22     11.18 o 
  -2  13   9      354.99      306.40     11.89 o 
  -1  13   9      578.30      592.04     11.48 o 
   0  13   9       31.25       28.62     10.78 o 
   1  13   9      585.00      594.02     13.23 o 
   2  13   9        0.88        8.75     10.97 o 
   3  13   9      250.97      254.45     13.51 o 
   4  13   9       83.73       61.23     13.83 o 
   5  13   9        2.97       38.13     35.64 o 
  -5  14   9        1.78       13.22     16.09 o 
  -4  14   9       51.88       62.81     12.40 o 
  -3  14   9      430.69      406.68     16.20 o 
  -2  14   9       66.62       65.90     11.68 o 
  -1  14   9      815.61      825.23     16.67 o 
   0  14   9       28.03       43.12     10.21 o 
   1  14   9      898.06      881.21     19.54 o 
   2  14   9      119.30      144.28     11.56 o 
   3  14   9      368.70      343.04     14.78 o 
   4  14   9        5.73        9.75     12.71 o 
  -4  15   9      344.38      357.37     16.48 o 
  -3  15   9      435.65      486.01     12.92 o 
  -2  15   9      466.04      494.56     14.29 o 
  -1  15   9      424.37      424.15     12.97 o 
   0  15   9      336.75      344.25     11.98 o 
   1  15   9      107.06      114.59     10.58 o 
   2  15   9      596.08      530.67     14.42 o 
   3  15   9       21.22       26.43     15.25 o 
   4  15   9      631.93      576.90     13.47 o 
  -4  16   9      192.86      183.08     11.58 o 
  -3  16   9     1096.50     1087.44     33.84 o 
  -2  16   9     1165.00     1100.91     12.97 o 
  -1  16   9       77.85       92.30     10.57 o 
   0  16   9      593.33      597.85     19.41 o 
   1  16   9       37.44       35.40     11.45 o 
   2  16   9      336.82      318.81     12.87 o 
   3  16   9      825.66      776.80     14.33 o 
  -3  17   9       97.69      112.17     15.37 o 
  -2  17   9       12.66       20.55     10.21 o 
  -1  17   9     1071.75     1078.95     16.44 o 
   0  17   9        1.91        3.19     11.56 o 
   1  17   9      551.11      562.47     13.80 o 
   2  17   9       82.57       78.15     10.89 o 
   3  17   9       78.43       69.35     12.38 o 
  -3  18   9      344.08      354.99     12.77 o 
  -2  18   9       13.60       24.42     12.16 o 
  -1  18   9      629.58      641.10     16.73 o 
   0  18   9      189.33      204.04     11.29 o 
   1  18   9        5.29        2.45     11.11 o 
   2  18   9      125.45      138.97     12.00 o 
  -2  19   9       16.77       25.55     11.87 o 
  -1  19   9      422.13      405.81     12.63 o 
   0  19   9      224.68      215.79     11.85 o 
   1  19   9        7.47       16.07     10.14 o 
  -7   0  10       66.32       91.13     18.00 o 
  -6   0  10       94.34       83.19     14.85 o 
  -5   0  10      154.48      143.71     15.67 o 
  -4   0  10     3132.04     3256.71     36.37 o 
  -3   0  10      643.16      585.38     18.13 o 
  -2   0  10      437.68      418.48     15.58 o 
  -1   0  10     4593.75     4613.65     65.65 o 
   0   0  10     1798.54     1958.18     31.81 o 
   1   0  10     1536.50     1502.76     56.32 o 
   2   0  10     2950.84     3233.66    129.80 o 
   3   0  10     5097.71     4688.59    196.35 o 
   4   0  10     1075.73      992.43     40.57 o 
   5   0  10      343.21      444.97     29.90 o 
   6   0  10       33.12       27.86     28.09 o 
  -7   1  10        1.76       12.85     12.61 o 
  -6   1  10      122.18      123.21     10.81 o 
  -5   1  10     1084.94     1128.73     15.45 o 
  -4   1  10      449.39      442.73     12.70 o 
  -3   1  10     1879.19     1795.85     18.89 o 
  -2   1  10     1934.27     1933.96     28.07 o 
  -1   1  10      545.86      533.05     11.40 o 
   0   1  10      306.64      290.59     11.70 o 
   1   1  10        8.79       13.64     11.06 o 
   2   1  10       38.81       41.84     11.05 o 
   3   1  10      973.20     1079.41     28.42 o 
   4   1  10      192.70      242.53     22.71 o 
   5   1  10       89.95       94.80     26.41 o 
   6   1  10       33.58       20.66     54.69 o 
  -7   2  10       11.23       19.24     16.95 o 
  -6   2  10        0.71       17.74     10.96 o 
  -5   2  10       13.22       22.57     11.41 o 
  -4   2  10       66.94       82.60     10.05 o 
  -3   2  10      432.58      433.65     11.61 o 
  -2   2  10        3.29        5.65      8.81 o 
  -1   2  10      109.11      104.52     11.44 o 
   0   2  10      562.24      592.44     12.44 o 
   1   2  10      510.71      511.12     12.35 o 
   2   2  10      678.39      694.53     18.26 o 
   3   2  10      625.34      595.45     19.11 o 
   4   2  10      372.50      352.66     20.02 o 
   5   2  10      164.27      136.13     21.98 o 
   6   2  10      117.68      115.92     27.82 o 
  -6   3  10        0.31        6.22     11.26 o 
  -5   3  10      104.19      123.12     10.58 o 
  -4   3  10      663.16      679.67     11.03 o 
  -3   3  10     1405.95     1428.21     20.68 o 
  -2   3  10      622.11      640.11     11.05 o 
  -1   3  10       57.97       50.75     11.22 o 
   0   3  10     1512.23     1533.97     28.38 o 
   1   3  10      430.94      402.73     12.17 o 
   2   3  10      165.03      146.19     11.25 o 
   3   3  10      472.15      494.14     15.25 o 
   4   3  10      574.31      670.27     18.82 o 
   5   3  10       25.34       38.68     19.65 o 
   6   3  10        1.76       11.99     22.74 o 
  -6   4  10        8.74       31.96     11.38 o 
  -5   4  10      789.28      747.81     13.48 o 
  -4   4  10     2353.75     2367.69     26.47 o 
  -3   4  10     1988.42     1970.34     25.10 o 
  -2   4  10     4966.84     4909.63     38.71 o 
  -1   4  10       39.17       28.98     10.08 o 
   0   4  10     3063.85     3344.79     42.58 o 
   1   4  10      162.88      144.98      9.62 o 
   2   4  10     4431.41     4371.38     39.47 o 
   3   4  10     2434.39     2465.75     59.10 o 
   4   4  10      877.78      907.65     21.66 o 
   5   4  10       53.89       86.94     17.03 o 
   6   4  10       14.89       12.79     19.11 o 
  -6   5  10       76.14       70.40     11.90 o 
  -5   5  10     1234.21     1198.03     22.43 o 
  -4   5  10      230.21      245.39      9.48 o 
  -3   5  10      749.12      711.35     12.12 o 
  -2   5  10     2104.64     2012.87     35.54 o 
  -1   5  10       60.87       51.62      9.36 o 
   0   5  10      922.58      907.76     12.68 o 
   1   5  10     3717.35     3826.48     84.92 o 
   2   5  10     8379.95     8324.71     54.81 o 
   3   5  10       57.35       69.65     14.24 o 
   4   5  10      786.34      829.08     21.80 o 
   5   5  10        9.05       31.09     17.29 o 
   6   5  10        1.67       14.20     21.58 o 
  -6   6  10      437.47      391.25     10.64 o 
  -5   6  10        4.28        7.20      9.83 o 
  -4   6  10      257.72      281.99     10.74 o 
  -3   6  10      140.09      131.09     11.31 o 
  -2   6  10      179.54      195.35      9.27 o 
  -1   6  10      507.34      526.08     12.43 o 
   0   6  10       23.96       23.51      9.81 o 
   1   6  10      982.20      963.26     14.11 o 
   2   6  10       77.29       98.36     15.69 o 
   3   6  10        5.15        3.07     13.92 o 
   4   6  10     1614.66     1582.50     35.11 o 
   5   6  10       11.79       19.05     15.21 o 
   6   6  10       73.48       88.83     18.32 o 
  -6   7  10        2.04       17.34     10.82 o 
  -5   7  10      435.64      457.38     11.93 o 
  -4   7  10       11.58       10.81      9.54 o 
  -3   7  10     1049.24     1079.22     28.69 o 
  -2   7  10       16.33        3.05     10.47 o 
  -1   7  10      215.29      235.23     10.63 o 
   0   7  10      181.03      159.16     10.23 o 
   1   7  10     1436.84     1400.13     23.48 o 
   2   7  10       48.80       41.47     13.23 o 
   3   7  10       24.50       42.96     15.67 o 
   4   7  10       41.17       39.48     13.77 o 
   5   7  10       27.68       23.33     15.05 o 
   6   7  10        1.08       -7.79     38.93 o 
  -6   8  10      195.02      177.02     11.91 o 
  -5   8  10        0.71       11.58     11.58 o 
  -4   8  10      352.36      397.05     12.43 o 
  -3   8  10      373.98      374.91     11.15 o 
  -2   8  10     1225.78     1162.47     12.89 o 
  -1   8  10      290.62      298.44     10.34 o 
   0   8  10     1325.94     1376.67     17.55 o 
   1   8  10     2345.18     2458.03     34.70 o 
   2   8  10        8.92       22.58     12.18 o 
   3   8  10      272.07      290.66     15.72 o 
   4   8  10       96.38       85.64     12.79 o 
   5   8  10       50.44       53.80     17.60 o 
  -6   9  10      102.85       67.95     10.37 o 
  -5   9  10     1008.28     1025.31     27.16 o 
  -4   9  10     1097.36     1072.59     15.67 o 
  -3   9  10     2326.02     2302.60     31.08 o 
  -2   9  10      565.39      522.56     11.11 o 
  -1   9  10     1063.27     1082.04     16.37 o 
   0   9  10      281.18      277.61     12.27 o 
   1   9  10     3744.39     3777.81     27.80 o 
   2   9  10     3958.05     3960.24     37.72 o 
   3   9  10      667.34      670.71     23.56 o 
   4   9  10      640.42      687.81     16.90 o 
   5   9  10      140.45      150.86     17.55 o 
  -6  10  10        3.47        4.27     12.46 o 
  -5  10  10      449.75      433.09     15.79 o 
  -4  10  10       54.75       93.31     12.52 o 
  -3  10  10      432.06      413.60     11.78 o 
  -2  10  10      137.47      128.92     11.52 o 
  -1  10  10      312.39      331.74     12.53 o 
   0  10  10      377.67      403.27     13.09 o 
   1  10  10     1075.31     1103.11     15.82 o 
   2  10  10      840.88      831.00     16.88 o 
   3  10  10      980.72     1009.01     17.44 o 
   4  10  10      662.87      630.08     17.01 o 
   5  10  10       46.80       58.71     17.37 o 
  -5  11  10        1.15       13.17     13.83 o 
  -4  11  10      610.49      557.21     17.89 o 
  -3  11  10      160.05      140.29     10.90 o 
  -2  11  10        3.47       16.23     10.25 o 
  -1  11  10        2.65       25.13     11.75 o 
   0  11  10      331.13      321.12     13.02 o 
   1  11  10      715.79      667.82     17.35 o 
   2  11  10       34.68       48.40     14.09 o 
   3  11  10       71.59       87.77     15.07 o 
   4  11  10        3.96       22.91     14.13 o 
   5  11  10       14.10        2.05     16.28 o 
  -5  12  10       86.91       95.62     10.12 o 
  -4  12  10      328.66      363.78     11.66 o 
  -3  12  10       60.39       77.58      9.36 o 
  -2  12  10     1178.08     1152.35     19.68 o 
  -1  12  10       42.99       45.64     10.83 o 
   0  12  10       22.99       41.79     11.43 o 
   1  12  10       48.20       56.41     10.96 o 
   2  12  10      277.48      279.11     14.32 o 
   3  12  10       67.67       94.93     16.98 o 
   4  12  10      129.26      117.11     14.99 o 
  -5  13  10      645.77      594.51     12.88 o 
  -4  13  10      571.84      516.90     13.42 o 
  -3  13  10     1799.90     1737.72     33.55 o 
  -2  13  10       14.12       17.51     11.22 o 
  -1  13  10      763.36      786.98     14.80 o 
   0  13  10      363.09      394.34     14.46 o 
   1  13  10      897.69      878.92     14.97 o 
   2  13  10      639.45      716.61     20.71 o 
   3  13  10     1105.02     1078.40     17.81 o 
   4  13  10      883.20      879.41     30.91 o 
  -4  14  10      121.86      150.94     12.55 o 
  -3  14  10       41.98       35.41     11.93 o 
  -2  14  10      125.00      130.50     10.49 o 
  -1  14  10      593.59      615.07     13.69 o 
   0  14  10        0.79       14.07     11.88 o 
   1  14  10      621.22      628.66     15.52 o 
   2  14  10      390.40      400.42     14.39 o 
   3  14  10      814.55      786.13     16.47 o 
   4  14  10      136.15      127.32     14.08 o 
  -4  15  10      191.41      163.33     12.87 o 
  -3  15  10       58.53       62.41     11.06 o 
  -2  15  10      509.48      474.66     13.03 o 
  -1  15  10       13.40       12.93     13.44 o 
   0  15  10      886.37      896.23     13.85 o 
   1  15  10        1.31       24.38     12.88 o 
   2  15  10      313.81      303.68     14.13 o 
   3  15  10      181.38      183.16     14.62 o 
  -4  16  10      503.80      545.09     20.58 o 
  -3  16  10      101.74       78.78     11.61 o 
  -2  16  10      489.70      479.62     14.34 o 
  -1  16  10        8.48       26.45     10.20 o 
   0  16  10       12.29       16.53     11.01 o 
   1  16  10        1.66       11.49     11.39 o 
   2  16  10      182.61      201.96     13.34 o 
   3  16  10      163.74      147.83     14.80 o 
  -3  17  10      119.33      147.57     11.86 o 
  -2  17  10       26.70       36.18     12.44 o 
  -1  17  10      313.23      311.78     11.30 o 
   0  17  10       99.37      119.66     10.87 o 
   1  17  10      188.72      189.49     12.33 o 
   2  17  10       62.57       72.44     11.92 o 
  -2  18  10      526.78      543.62     14.09 o 
  -1  18  10      105.62      114.05     11.99 o 
   0  18  10       85.89       89.27     11.32 o 
   1  18  10      643.16      644.13     15.28 o 
   2  18  10      421.10      370.48     20.20 o 
  -1  19  10       24.90       22.48     12.51 o 
   0  19  10      528.97      538.14     12.99 o 
  -6   1  11      591.29      575.83     15.76 o 
  -5   1  11      121.74      125.10     10.50 o 
  -4   1  11      576.12      573.81     11.81 o 
  -3   1  11      388.97      396.44     10.62 o 
  -2   1  11      537.97      544.46     15.82 o 
  -1   1  11     1168.48     1196.78     14.23 o 
   0   1  11      197.67      205.38     10.64 o 
   1   1  11     3065.99     3005.91     55.81 o 
   2   1  11      736.48      721.70     17.78 o 
   3   1  11       30.99       70.76     13.44 o 
   4   1  11      132.27      115.07     18.95 o 
   5   1  11       93.76      121.62     46.34 o 
   6   1  11       56.98       73.20     26.77 o 
  -6   2  11       71.82       72.06     11.59 o 
  -5   2  11     1043.12     1115.93     17.40 o 
  -4   2  11      163.34      154.37      9.91 o 
  -3   2  11     1079.74     1098.31     16.11 o 
  -2   2  11      539.60      552.43     11.23 o 
  -1   2  11      208.79      258.38     10.19 o 
   0   2  11     7770.44     7811.69     71.63 o 
   1   2  11     2803.12     2868.58     37.17 o 
   2   2  11     3613.02     3574.89     85.89 o 
   3   2  11     2487.95     2357.60     46.47 o 
   4   2  11        1.61      -10.21     15.92 o 
   5   2  11        9.48      -11.21     24.69 o 
   6   2  11     1212.07     1031.27     28.32 o 
  -6   3  11      446.70      471.86     11.66 o 
  -5   3  11        1.96        6.79     11.43 o 
  -4   3  11      839.29      827.42     24.53 o 
  -3   3  11      283.50      294.03      9.84 o 
  -2   3  11       40.55       25.72     10.21 o 
  -1   3  11     1416.58     1364.17     28.71 o 
   0   3  11      142.24      173.95     11.74 o 
   1   3  11     6570.49     6558.52    106.56 o 
   2   3  11      925.87      905.08     14.53 o 
   3   3  11       38.62       64.24     14.38 o 
   4   3  11       12.06       14.14     15.64 o 
   5   3  11      420.70      387.51     23.35 o 
   6   3  11      138.96      136.58     22.83 o 
  -6   4  11       23.29       51.76     10.69 o 
  -5   4  11      127.47      137.36     10.94 o 
  -4   4  11        1.79        0.11     10.56 o 
  -3   4  11       68.41       62.50      9.43 o 
  -2   4  11       92.25       82.76      9.24 o 
  -1   4  11      489.74      533.98     11.00 o 
   0   4  11     1015.94      963.38     12.22 o 
   1   4  11     1174.50     1162.73     22.63 o 
   2   4  11      565.58      524.71     13.76 o 
   3   4  11      256.25      226.14     14.85 o 
   4   4  11      167.26      159.48     17.10 o 
   5   4  11       34.96       55.03     18.71 o 
   6   4  11        0.24       -5.01     61.89 o 
  -6   5  11      217.34      221.11     12.15 o 
  -5   5  11       78.51       80.65     11.00 o 
  -4   5  11      422.29      447.15     10.42 o 
  -3   5  11      142.30      156.92     10.13 o 
  -2   5  11       56.32       52.78      9.01 o 
  -1   5  11      206.17      209.90      9.91 o 
   0   5  11     1799.47     1818.96     21.89 o 
   1   5  11     4413.09     4336.52     35.00 o 
   2   5  11       64.70       64.64     13.49 o 
   3   5  11       10.30       32.10     14.10 o 
   4   5  11      124.04       95.16     16.06 o 
   5   5  11      468.28      478.34     21.29 o 
  -6   6  11        1.94       19.01     11.22 o 
  -5   6  11      904.65      876.86     12.99 o 
  -4   6  11       33.82       61.91     10.28 o 
  -3   6  11     1414.18     1460.73     30.19 o 
  -2   6  11       26.47       38.11     10.71 o 
  -1   6  11      860.99      934.79     19.19 o 
   0   6  11     6325.23     6308.79     58.95 o 
   1   6  11      242.84      282.19     10.91 o 
   2   6  11     2209.03     2302.72     87.59 o 
   3   6  11      409.50      424.16     16.60 o 
   4   6  11      270.90      210.39     15.18 o 
   5   6  11      105.25      115.19     18.57 o 
  -6   7  11      312.48      303.18     11.48 o 
  -5   7  11      106.01       89.13     10.08 o 
  -4   7  11     2142.37     2128.75     35.13 o 
  -3   7  11      276.60      262.73     10.63 o 
  -2   7  11       65.85       69.12      9.70 o 
  -1   7  11     2046.99     2077.25     29.22 o 
   0   7  11      419.87      429.29     11.09 o 
   1   7  11     7780.78     7896.64     49.62 o 
   2   7  11      668.47      640.11     16.77 o 
   3   7  11      638.14      712.67     25.59 o 
   4   7  11       16.35        2.56     14.97 o 
   5   7  11       23.86       31.13     14.24 o 
  -6   8  11       95.01       74.33     12.24 o 
  -5   8  11       88.95      108.05     10.25 o 
  -4   8  11      259.97      232.84     10.78 o 
  -3   8  11       86.51       96.75      9.42 o 
  -2   8  11      191.28      197.08     11.52 o 
  -1   8  11      352.25      360.88     11.25 o 
   0   8  11      962.21      933.29     12.30 o 
   1   8  11      659.73      627.94     18.78 o 
   2   8  11       97.88      108.75     12.75 o 
   3   8  11      518.79      495.31     16.89 o 
   4   8  11        0.51       17.32     13.61 o 
   5   8  11      395.93      414.60     16.46 o 
  -5   9  11      207.81      228.97     14.00 o 
  -4   9  11      101.27       92.32     11.20 o 
  -3   9  11      153.54      150.80      9.89 o 
  -2   9  11      157.09      159.75      9.59 o 
  -1   9  11        7.45        6.71     12.11 o 
   0   9  11       32.63       41.94     10.34 o 
   1   9  11       83.79       87.28     11.26 o 
   2   9  11       31.31       22.46     13.56 o 
   3   9  11       23.81       25.96     16.85 o 
   4   9  11       47.25       41.32     13.49 o 
   5   9  11      185.02      182.41     15.69 o 
  -5  10  11      156.84      199.81     11.76 o 
  -4  10  11       34.87       55.25     11.72 o 
  -3  10  11      853.53      852.38     15.36 o 
  -2  10  11        5.91       -1.09     10.03 o 
  -1  10  11      250.64      294.13     11.40 o 
   0  10  11     1788.20     1773.47     24.63 o 
   1  10  11      159.24      198.35     13.48 o 
   2  10  11     1470.36     1514.28     18.58 o 
   3  10  11      124.41      125.40     16.36 o 
   4  10  11        0.01        7.03     14.94 o 
   5  10  11       69.37       88.19     14.91 o 
  -5  11  11      113.53      122.32     10.90 o 
  -4  11  11     2159.23     2205.77     58.06 o 
  -3  11  11       13.67       26.00      9.68 o 
  -2  11  11        6.14        0.78     17.49 o 
  -1  11  11      757.76      776.67     13.82 o 
   0  11  11     1092.21     1055.02     18.20 o 
   1  11  11     2866.98     2889.58     37.48 o 
   2  11  11     1109.37     1084.14     19.50 o 
   3  11  11      463.35      488.26     20.14 o 
   4  11  11       42.75       51.69     15.47 o 
  -5  12  11       70.79       92.95     11.63 o 
  -4  12  11       28.33       24.77     11.45 o 
  -3  12  11       19.07       28.31     11.25 o 
  -2  12  11     1084.80     1046.39     14.94 o 
  -1  12  11      151.03      167.08     11.58 o 
   0  12  11     2349.10     2377.69     30.33 o 
   1  12  11       63.15       76.84     14.25 o 
   2  12  11      209.97      261.47     13.33 o 
   3  12  11       15.13       14.57     15.38 o 
   4  12  11       52.64       55.28     14.67 o 
  -4  13  11        2.32       -4.78     10.30 o 
  -3  13  11      509.03      491.84     12.73 o 
  -2  13  11       16.11       18.66     10.81 o 
  -1  13  11       83.79       58.41     13.40 o 
   0  13  11       63.79       79.28     14.43 o 
   1  13  11      156.66      179.74     13.12 o 
   2  13  11       11.56       12.84     12.58 o 
   3  13  11        4.26        7.28     16.76 o 
   4  13  11      111.51      114.28     14.51 o 
  -4  14  11      397.32      382.49     13.76 o 
  -3  14  11      194.98      192.08     12.64 o 
  -2  14  11       13.31       44.06     13.45 o 
  -1  14  11       10.69       17.21     11.47 o 
   0  14  11      825.17      823.30     19.97 o 
   1  14  11      113.94      118.11     12.65 o 
   2  14  11      224.58      219.15     15.29 o 
   3  14  11        0.81        0.93     14.18 o 
  -4  15  11      292.81      308.66     15.80 o 
  -3  15  11      166.73      169.63     12.10 o 
  -2  15  11      170.54      169.52     12.38 o 
  -1  15  11      296.09      325.86     12.92 o 
   0  15  11      181.14      187.92     12.69 o 
   1  15  11      966.94     1040.37     24.54 o 
   2  15  11      145.94      146.45     12.77 o 
   3  15  11      223.75      219.73     13.62 o 
  -3  16  11      324.05      316.58     12.42 o 
  -2  16  11      290.00      313.85     15.03 o 
  -1  16  11      120.18      120.33     11.89 o 
   0  16  11      283.55      301.66     13.64 o 
   1  16  11      518.59      497.08     19.84 o 
   2  16  11      494.45      517.96     16.27 o 
  -2  17  11        0.03       21.75     12.89 o 
  -1  17  11      420.40      372.96     12.82 o 
   0  17  11       18.54        3.65     12.40 o 
   1  17  11      140.86      150.37     13.96 o 
   2  17  11       46.42       47.86     15.69 o 
  -1  18  11        1.84       23.04     12.65 o 
   0  18  11       45.40       74.73     12.24 o 
   1  18  11        2.27       15.66     15.74 o 
  -6   0  12      305.13      319.74     14.83 o 
  -5   0  12       40.41       30.04     16.15 o 
  -4   0  12       54.32       83.72     15.59 o 
  -3   0  12      373.85      384.52     26.09 o 
  -2   0  12        2.15       -3.54     13.42 o 
  -1   0  12     8658.85     8955.78    212.14 o 
   0   0  12     1564.26     1643.69     23.24 o 
   1   0  12     2201.70     2262.50     23.94 o 
   2   0  12      462.57      431.98     16.82 o 
   3   0  12      295.48      280.47     25.32 o 
   4   0  12      549.61      519.68     25.98 o 
   5   0  12      897.03      866.57     43.94 o 
  -6   1  12       44.63       69.61     10.43 o 
  -5   1  12       43.18       47.86      9.78 o 
  -4   1  12        6.13        9.17      9.61 o 
  -3   1  12       65.62       70.37     11.53 o 
  -2   1  12     2541.71     2561.77     16.32 o 
  -1   1  12       72.70       67.35     11.13 o 
   0   1  12     2508.97     2514.05     18.67 o 
   1   1  12       30.60       37.54     12.29 o 
   2   1  12       86.87      122.20     13.50 o 
   3   1  12       98.35      104.38     13.99 o 
   4   1  12      175.69      163.00     24.89 o 
   5   1  12      816.19      774.96     29.70 o 
  -6   2  12        0.53        6.43      9.57 o 
  -5   2  12        0.93       17.03     10.30 o 
  -4   2  12      105.10      101.70     10.02 o 
  -3   2  12      139.13      129.88     10.72 o 
  -2   2  12       46.88       54.10      9.63 o 
  -1   2  12      230.17      218.62     11.60 o 
   0   2  12      425.25      431.54     12.00 o 
   1   2  12       10.22       14.37     11.98 o 
   2   2  12       45.01       36.59     11.07 o 
   3   2  12       26.43       55.78     13.93 o 
   4   2  12        0.75       17.16     18.98 o 
   5   2  12       65.97       63.05     25.75 o 
  -6   3  12       30.73       48.16     10.59 o 
  -5   3  12       17.10       14.50     10.73 o 
  -4   3  12       94.55      102.48     12.67 o 
  -3   3  12      196.75      206.35      9.91 o 
  -2   3  12     1877.67     1911.51     29.29 o 
  -1   3  12        4.44       24.04     10.45 o 
   0   3  12     4970.63     4867.81     78.85 o 
   1   3  12      500.52      488.76     11.88 o 
   2   3  12        2.33       10.75     12.55 o 
   3   3  12        5.35        2.20     14.50 o 
   4   3  12      287.80      301.32     19.60 o 
   5   3  12      231.84      268.92     27.15 o 
  -6   4  12      112.74      138.75     12.17 o 
  -5   4  12        4.27       21.76     10.66 o 
  -4   4  12       18.41       30.86      8.61 o 
  -3   4  12       16.61       21.26      9.65 o 
  -2   4  12       95.79      115.91      9.27 o 
  -1   4  12     5676.36     5708.38     61.80 o 
   0   4  12      636.29      684.70     12.44 o 
   1   4  12      564.86      582.00     11.99 o 
   2   4  12      754.68      733.36     18.42 o 
   3   4  12        6.08        8.60     13.88 o 
   4   4  12     1188.72     1212.96     23.00 o 
   5   4  12      326.51      299.65     21.04 o 
  -6   5  12        2.98        7.40      9.79 o 
  -5   5  12      336.61      345.73     11.93 o 
  -4   5  12      119.44      107.62     10.51 o 
  -3   5  12      352.24      344.86     15.62 o 
  -2   5  12     3069.31     2965.45     47.62 o 
  -1   5  12       31.10       51.95      9.70 o 
   0   5  12     3243.33     3256.36     31.78 o 
   1   5  12       86.15      104.51     10.83 o 
   2   5  12      221.66      244.99     16.49 o 
   3   5  12      252.71      251.29     15.08 o 
   4   5  12       79.30       61.85     16.58 o 
   5   5  12      701.15      690.05     31.13 o 
  -6   6  12      245.09      231.17     11.33 o 
  -5   6  12        7.33       -5.24     10.08 o 
  -4   6  12        3.23       29.62     10.79 o 
  -3   6  12      120.52      133.12      9.49 o 
  -2   6  12      528.38      566.24     11.28 o 
  -1   6  12     2210.72     2215.32     37.58 o 
   0   6  12     1231.31     1187.71     12.91 o 
   1   6  12      212.02      215.78     11.54 o 
   2   6  12      382.50      366.16     16.35 o 
   3   6  12      133.54      139.43     13.88 o 
   4   6  12      368.45      386.56     14.93 o 
   5   6  12       63.93       68.21     16.68 o 
  -6   7  12      120.59       95.74     19.11 o 
  -5   7  12        1.86        5.69     11.52 o 
  -4   7  12      283.13      234.20      9.84 o 
  -3   7  12      120.29      112.22     10.49 o 
  -2   7  12       12.19       40.48      9.10 o 
  -1   7  12       94.26       96.54     10.18 o 
   0   7  12      816.02      827.79     12.02 o 
   1   7  12        0.31        5.22     11.33 o 
   2   7  12        5.89       10.39     12.12 o 
   3   7  12      283.37      212.39     15.97 o 
   4   7  12        9.91        8.31     15.17 o 
   5   7  12      157.95      160.65     16.66 o 
  -5   8  12       28.89       44.44      9.98 o 
  -4   8  12      156.30      171.69     10.85 o 
  -3   8  12       54.24       75.81      9.80 o 
  -2   8  12        2.80       -5.68     10.38 o 
  -1   8  12     5763.65     5773.78     83.15 o 
   0   8  12      569.00      533.93     13.24 o 
   1   8  12     1026.43     1051.05     15.28 o 
   2   8  12       49.12       52.32     15.03 o 
   3   8  12       85.41       85.09     16.39 o 
   4   8  12      257.98      239.54     14.71 o 
   5   8  12      127.13      136.92     17.69 o 
  -5   9  12     1019.90      981.07     20.55 o 
  -4   9  12       28.66       27.29     10.45 o 
  -3   9  12        3.12       -5.70     10.32 o 
  -2   9  12     1014.99     1028.81     12.90 o 
  -1   9  12     1044.07     1021.33     13.36 o 
   0   9  12     3249.13     3387.84     48.73 o 
   1   9  12     1096.65     1048.73     14.70 o 
   2   9  12      732.40      786.31     15.14 o 
   3   9  12      163.35      179.04     14.75 o 
   4   9  12      323.51      315.10     16.38 o 
  -5  10  12      114.49      107.23     11.57 o 
  -4  10  12        6.92        9.68     10.49 o 
  -3  10  12      515.06      517.99     11.31 o 
  -2  10  12       91.54      127.59     11.69 o 
  -1  10  12     3234.42     3333.05     42.94 o 
   0  10  12        6.62       29.78     11.43 o 
   1  10  12        8.53       18.13     12.18 o 
   2  10  12       94.19      115.98     14.10 o 
   3  10  12      188.48      162.77     13.79 o 
   4  10  12      702.62      727.90     22.40 o 
  -5  11  12        5.38       17.27     12.04 o 
  -4  11  12      172.20      150.58     11.35 o 
  -3  11  12       47.81       59.86     11.33 o 
  -2  11  12      395.91      342.83     11.41 o 
  -1  11  12       78.32       79.00     11.30 o 
   0  11  12       70.93       58.00     11.39 o 
   1  11  12        2.84       14.92     11.90 o 
   2  11  12       62.77       74.21     13.07 o 
   3  11  12      290.51      275.01     16.36 o 
   4  11  12      237.56      228.41     16.37 o 
  -4  12  12        3.44        5.33     10.14 o 
  -3  12  12        9.78        4.22     10.31 o 
  -2  12  12      108.64      130.30     11.54 o 
  -1  12  12     1553.71     1563.12     20.72 o 
   0  12  12      208.40      196.84     12.22 o 
   1  12  12      235.61      246.30     12.73 o 
   2  12  12       23.40       16.59     12.64 o 
   3  12  12        6.56       12.97     17.67 o 
   4  12  12        4.75       34.24     14.05 o 
  -4  13  12      225.29      249.29     12.67 o 
  -3  13  12        3.51        8.47     12.29 o 
  -2  13  12     2433.13     2373.71     27.42 o 
  -1  13  12      111.69      112.36     12.88 o 
   0  13  12     1511.82     1561.52     28.80 o 
   1  13  12        4.92       14.14     12.04 o 
   2  13  12       20.11       25.61     13.85 o 
   3  13  12      141.96      147.16     14.41 o 
  -4  14  12      103.93       91.74     13.24 o 
  -3  14  12      358.34      359.17     12.44 o 
  -2  14  12        6.11       13.04     13.17 o 
  -1  14  12      987.42      979.94     43.96 o 
   0  14  12      321.14      318.52     14.70 o 
   1  14  12      486.28      524.19     14.81 o 
   2  14  12      273.98      297.78     13.33 o 
   3  14  12        6.88        5.95     13.42 o 
  -3  15  12       14.36        2.44     14.61 o 
  -2  15  12       93.60       92.40     13.51 o 
  -1  15  12      354.50      326.97     12.60 o 
   0  15  12      236.76      259.27     12.83 o 
   1  15  12       67.55       63.39     13.57 o 
   2  15  12        5.88        5.41     13.81 o 
  -2  16  12        9.92       33.61     12.87 o 
  -1  16  12      476.97      503.69     14.03 o 
   0  16  12      408.74      407.68     14.74 o 
   1  16  12       45.39       31.27     13.73 o 
   2  16  12      139.61      138.44     16.14 o 
  -1  17  12      167.81      168.15     13.21 o 
   0  17  12     1077.82     1091.73     15.79 o 
   1  17  12        5.09        8.15     14.75 o 
  -6   1  13       34.56       37.76     11.33 o 
  -5   1  13       38.39       47.18     10.54 o 
  -4   1  13        7.73       18.62     10.09 o 
  -3   1  13     4314.32     4402.85     54.30 o 
  -2   1  13      132.98      127.35     11.63 o 
  -1   1  13      769.48      760.61     13.56 o 
   0   1  13      683.87      687.41     18.21 o 
   1   1  13       13.46       19.80     12.45 o 
   2   1  13      119.70      117.60     11.79 o 
   3   1  13      253.52      265.98     12.85 o 
   4   1  13     1784.46     1709.40     31.09 o 
   5   1  13      161.17      172.60     23.23 o 
  -6   2  13        0.62       -4.96      9.77 o 
  -5   2  13       63.98       54.81     11.23 o 
  -4   2  13      758.85      741.85     16.96 o 
  -3   2  13      850.68      845.58     12.32 o 
  -2   2  13     4376.42     4235.68     72.58 o 
  -1   2  13       42.30       60.66     12.80 o 
   0   2  13       67.56       73.74     10.81 o 
   1   2  13     1031.44     1026.00     20.48 o 
   2   2  13      452.93      393.96     13.20 o 
   3   2  13      774.25      778.11     18.21 o 
   4   2  13      122.12       98.91     24.70 o 
   5   2  13     1041.61     1046.40     27.44 o 
  -6   3  13       18.02       10.92     11.94 o 
  -5   3  13      108.38      108.49     10.60 o 
  -4   3  13      463.65      453.60     12.36 o 
  -3   3  13     2197.92     2172.69     24.71 o 
  -2   3  13       37.85       39.45      9.46 o 
  -1   3  13      160.28      151.44     11.39 o 
   0   3  13        9.45       12.27     12.18 o 
   1   3  13      413.59      433.44     12.39 o 
   2   3  13      372.81      375.17     13.72 o 
   3   3  13       76.32       61.65     16.89 o 
   4   3  13      763.07      822.48     20.67 o 
   5   3  13       17.87       -5.26     21.46 o 
  -6   4  13       12.94       16.83     14.62 o 
  -5   4  13       86.33       83.89     12.16 o 
  -4   4  13      430.01      407.67     11.04 o 
  -3   4  13       41.50       57.73      9.14 o 
  -2   4  13        5.18        7.40      9.46 o 
  -1   4  13     1045.69     1063.10     15.31 o 
   0   4  13      442.33      452.33     11.29 o 
   1   4  13      203.14      197.05     11.33 o 
   2   4  13       21.04       20.32     11.55 o 
   3   4  13      750.13      683.95     18.85 o 
   4   4  13        0.34       17.55     16.42 o 
   5   4  13       18.60       42.55     22.05 o 
  -5   5  13       48.83       32.32     10.94 o 
  -4   5  13      126.87      124.19     10.21 o 
  -3   5  13      219.66      242.92     10.20 o 
  -2   5  13      252.29      253.11     12.47 o 
  -1   5  13      145.26      181.11      9.97 o 
   0   5  13       18.77       33.41      9.88 o 
   1   5  13       50.75       75.89     11.46 o 
   2   5  13        6.15       -2.61     15.10 o 
   3   5  13       97.39      104.72     14.90 o 
   4   5  13      292.54      265.17     14.73 o 
   5   5  13        2.89       18.22     18.15 o 
  -5   6  13       49.63       57.26     10.25 o 
  -4   6  13     1500.35     1462.05     22.21 o 
  -3   6  13       62.38       81.13      9.72 o 
  -2   6  13     2407.25     2399.18     43.29 o 
  -1   6  13      367.40      335.49     11.15 o 
   0   6  13       52.43       63.51     11.73 o 
   1   6  13       58.57       64.89     11.25 o 
   2   6  13      166.72      174.83     15.97 o 
   3   6  13     2462.00     2435.98     48.25 o 
   4   6  13      250.67      278.56     16.36 o 
   5   6  13      630.58      671.15     27.64 o 
  -5   7  13        6.48        5.22      9.77 o 
  -4   7  13       30.57       46.53     12.30 o 
  -3   7  13     2943.09     2847.99     29.07 o 
  -2   7  13       18.06       28.31      9.49 o 
  -1   7  13     1334.68     1365.07     16.16 o 
   0   7  13        7.23       18.01     11.26 o 
   1   7  13      127.26      144.06     11.01 o 
   2   7  13     1853.51     1802.09     36.02 o 
   3   7  13       19.41       19.58     14.98 o 
   4   7  13      987.97     1003.40     17.69 o 
  -5   8  13       19.98       23.71     10.22 o 
  -4   8  13      222.89      222.54     10.91 o 
  -3   8  13      124.26      136.71     10.31 o 
  -2   8  13     1737.12     1693.31     21.24 o 
  -1   8  13       11.50        6.15      9.39 o 
   0   8  13      457.32      432.97     10.44 o 
   1   8  13      129.25      143.91     12.25 o 
   2   8  13      151.34      166.47     15.29 o 
   3   8  13      875.19      835.68     25.09 o 
   4   8  13       78.41       92.63     15.57 o 
  -5   9  13        8.96       19.91     11.31 o 
  -4   9  13       59.73       58.70     11.31 o 
  -3   9  13       38.79       44.09      9.87 o 
  -2   9  13        1.96       14.02     10.86 o 
  -1   9  13       18.75       34.66     10.58 o 
   0   9  13       84.55       87.72     10.91 o 
   1   9  13       98.61      123.35     12.33 o 
   2   9  13       13.95       40.22     14.25 o 
   3   9  13        0.83       32.95     16.77 o 
   4   9  13      203.67      226.27     16.15 o 
  -5  10  13        2.39       18.26     13.67 o 
  -4  10  13      370.79      367.59     12.28 o 
  -3  10  13       87.72      102.41     11.33 o 
  -2  10  13      818.80      828.62     12.96 o 
  -1  10  13      458.98      442.98     12.76 o 
   0  10  13      120.36      134.60     10.86 o 
   1  10  13      128.42      121.53     12.43 o 
   2  10  13      557.96      526.67     15.04 o 
   3  10  13      777.56      732.88     17.96 o 
   4  10  13       16.56       48.08     16.04 o 
  -4  11  13        3.82       13.95     11.61 o 
  -3  11  13     1561.55     1543.74     23.19 o 
  -2  11  13       12.36       33.94      9.40 o 
  -1  11  13      750.88      783.35     13.39 o 
   0  11  13      100.05       96.19     12.10 o 
   1  11  13      151.38      171.82     13.61 o 
   2  11  13      384.57      376.18     16.29 o 
   3  11  13      120.60      115.61     15.85 o 
  -4  12  13      109.76       99.90     11.04 o 
  -3  12  13       18.02       28.19     11.59 o 
  -2  12  13     1962.07     1931.86     20.46 o 
  -1  12  13       84.65       94.26     11.71 o 
   0  12  13      259.52      270.24     12.33 o 
   1  12  13     1150.42     1241.89     22.79 o 
   2  12  13      129.89      139.10     14.55 o 
   3  12  13      435.92      416.91     17.98 o 
  -4  13  13        2.87        7.04     16.05 o 
  -3  13  13      131.91      135.40     11.33 o 
  -2  13  13      146.47      129.49     11.43 o 
  -1  13  13      426.27      372.35     13.74 o 
   0  13  13       25.99       25.16     12.18 o 
   1  13  13       48.87       60.57     12.16 o 
   2  13  13      146.41      141.18     13.46 o 
   3  13  13       20.31        6.64     15.48 o 
  -3  14  13        3.04        5.78     11.77 o 
  -2  14  13      621.04      615.17     17.57 o 
  -1  14  13      413.37      430.93     13.39 o 
   0  14  13       22.62       33.39     12.15 o 
   1  14  13        0.36        1.12     11.89 o 
   2  14  13        8.27       19.30     13.57 o 
  -2  15  13      357.37      338.00     12.78 o 
  -1  15  13      460.41      451.40     13.27 o 
   0  15  13        1.44       19.56     14.13 o 
   1  15  13       18.59       33.34     12.74 o 
   2  15  13      182.57      188.71     13.82 o 
  -1  16  13        1.91       23.83     15.99 o 
   0  16  13      461.74      456.78     15.80 o 
   1  16  13      490.51      499.56     15.69 o 
  -5   0  14     1321.69     1259.93     31.20 o 
  -4   0  14        9.02       15.56     16.04 o 
  -3   0  14     1189.60     1192.82     21.19 o 
  -2   0  14      450.72      445.85     21.72 o 
  -1   0  14      106.34       95.25     15.84 o 
   0   0  14     6350.69     6169.48    206.31 o 
   1   0  14      822.55      795.92     24.56 o 
   2   0  14     2398.62     2300.46     40.22 o 
   3   0  14        0.16      -19.85     19.85 o 
   4   0  14      625.29      666.01     39.28 o 
   5   0  14      103.52      103.45     27.24 o 
  -5   1  14       88.49       98.85     10.61 o 
  -4   1  14     1111.20     1080.90     15.50 o 
  -3   1  14      788.88      782.29     14.42 o 
  -2   1  14      519.40      478.18     11.93 o 
  -1   1  14       11.33       20.13     10.16 o 
   0   1  14      851.60      871.34     17.01 o 
   1   1  14      869.66      877.23     19.92 o 
   2   1  14        0.87        4.11     12.78 o 
   3   1  14      829.55      826.67     23.39 o 
   4   1  14       49.20       60.91     20.37 o 
   5   1  14        2.50       48.44     19.81 o 
  -5   2  14       18.33       12.52     10.06 o 
  -4   2  14       23.02       27.52     10.64 o 
  -3   2  14      266.22      273.97     11.55 o 
  -2   2  14      527.32      534.97     12.91 o 
  -1   2  14      170.22      178.46     11.21 o 
   0   2  14        9.22        6.86     11.20 o 
   1   2  14      162.43      192.49     11.26 o 
   2   2  14       80.76       73.50     10.94 o 
   3   2  14       48.95       68.68     17.91 o 
   4   2  14      105.89       81.53     17.24 o 
  -5   3  14        7.82       15.86     10.35 o 
  -4   3  14      135.80      118.57      9.56 o 
  -3   3  14      127.24      146.17      9.69 o 
  -2   3  14      177.18      211.37     10.83 o 
  -1   3  14       33.95       35.97      9.29 o 
   0   3  14        5.89       -5.48     10.55 o 
   1   3  14     1267.53     1293.63     18.13 o 
   2   3  14        2.06        5.94     11.95 o 
   3   3  14      578.86      545.64     33.44 o 
   4   3  14       32.75       36.83     14.86 o 
  -5   4  14      565.29      543.93     15.95 o 
  -4   4  14       16.30       32.37     10.30 o 
  -3   4  14     1035.87     1020.29     16.11 o 
  -2   4  14      404.99      387.70     10.64 o 
  -1   4  14     1048.99     1070.67     18.12 o 
   0   4  14      912.85      899.28     13.57 o 
   1   4  14       47.21       30.87     10.73 o 
   2   4  14     1586.08     1678.19     29.97 o 
   3   4  14        3.56       30.19     14.45 o 
   4   4  14      235.04      252.03     17.58 o 
  -5   5  14      168.46      146.15     11.89 o 
  -4   5  14     1189.76     1168.66     13.49 o 
  -3   5  14      974.37      975.92     12.80 o 
  -2   5  14      229.86      230.62     10.42 o 
  -1   5  14       24.26       39.72     10.44 o 
   0   5  14      101.34      108.65     10.17 o 
   1   5  14     2091.58     1969.84     24.49 o 
   2   5  14        2.36       14.84     13.73 o 
   3   5  14     2359.07     2442.09     46.34 o 
   4   5  14      171.10      201.33     14.42 o 
  -5   6  14      523.16      465.57     19.72 o 
  -4   6  14       76.58       86.65     10.73 o 
  -3   6  14      171.47      165.67      9.72 o 
  -2   6  14      131.35      115.65     10.02 o 
  -1   6  14      390.29      369.87     12.08 o 
   0   6  14      281.75      292.41     11.33 o 
   1   6  14       17.39       19.93     11.41 o 
   2   6  14      987.06      952.59     16.69 o 
   3   6  14      380.33      361.39     16.22 o 
   4   6  14       34.65       42.15     15.66 o 
  -5   7  14       44.69       38.33     12.00 o 
  -4   7  14       53.38       63.66     10.35 o 
  -3   7  14       42.37       45.39     10.06 o 
  -2   7  14      348.17      387.45     12.29 o 
  -1   7  14        3.31       13.92     10.57 o 
   0   7  14        4.81       11.28     10.34 o 
   1   7  14       59.43       61.61     11.32 o 
   2   7  14       22.74       39.08     14.66 o 
   3   7  14      108.66       92.41     13.98 o 
   4   7  14       10.73       15.69     13.66 o 
  -5   8  14      782.57      728.03     23.95 o 
  -4   8  14      789.70      760.12     14.07 o 
  -3   8  14      494.00      514.11     13.71 o 
  -2   8  14     1030.29     1000.85     16.04 o 
  -1   8  14       44.45       44.12     11.84 o 
   0   8  14      675.84      707.60     15.75 o 
   1   8  14      192.09      200.50     17.80 o 
   2   8  14     5061.21     5164.57    100.17 o 
   3   8  14     1052.85     1031.89     23.67 o 
   4   8  14      147.82      149.37     15.50 o 
  -4   9  14      933.29      884.25     17.02 o 
  -3   9  14      386.45      398.45     12.33 o 
  -2   9  14      351.46      344.30     10.90 o 
  -1   9  14       75.62       96.67      9.01 o 
   0   9  14       73.79       81.71     11.28 o 
   1   9  14      975.35      911.54     16.17 o 
   2   9  14      121.91      162.16     15.12 o 
   3   9  14     1002.94     1019.28     43.62 o 
   4   9  14       96.24       94.69     22.96 o 
  -4  10  14      124.71      125.81     10.64 o 
  -3  10  14      612.82      586.01     12.02 o 
  -2  10  14       54.60       45.52      9.30 o 
  -1  10  14      139.52      121.22     11.11 o 
   0  10  14      275.44      264.57     13.23 o 
   1  10  14       55.01       63.05     11.73 o 
   2  10  14      388.21      367.48     16.06 o 
   3  10  14        0.06        6.19     15.61 o 
  -4  11  14        3.01       16.33     12.23 o 
  -3  11  14      536.72      500.70     12.56 o 
  -2  11  14      101.37       80.76     10.47 o 
  -1  11  14       47.09       61.10     11.63 o 
   0  11  14       82.19      102.12     13.69 o 
   1  11  14        6.10       14.60     12.31 o 
   2  11  14      239.09      232.58     17.22 o 
   3  11  14       84.00       82.59     13.47 o 
  -3  12  14      157.29      165.44     11.96 o 
  -2  12  14      221.08      210.20     11.31 o 
  -1  12  14      126.48      133.03     10.93 o 
   0  12  14       21.25       65.62     12.99 o 
   1  12  14       22.50       48.00     13.04 o 
   2  12  14      160.97      173.59     15.35 o 
   3  12  14        7.76       26.75     21.19 o 
  -3  13  14      485.45      446.81     11.71 o 
  -2  13  14      109.10      137.95     11.75 o 
  -1  13  14      152.40      148.85     12.10 o 
   0  13  14       68.53       90.85     11.49 o 
   1  13  14      342.32      303.51     13.76 o 
   2  13  14      106.34      120.66     14.97 o 
  -2  14  14        8.31       28.32     11.52 o 
  -1  14  14      169.80      145.46     12.58 o 
   0  14  14      684.87      657.72     14.95 o 
   1  14  14      437.14      476.18     14.10 o 
  -1  15  14       10.54        6.54     10.39 o 
   0  15  14       15.78       18.03     13.68 o 
  -5   1  15       97.66       93.12     10.65 o 
  -4   1  15      764.56      785.87     17.66 o 
  -3   1  15        5.50        3.66     10.92 o 
  -2   1  15      970.46      995.34     22.14 o 
  -1   1  15     1504.24     1522.62     17.72 o 
   0   1  15      638.04      646.66     13.61 o 
   1   1  15      623.20      626.23     14.08 o 
   2   1  15      429.97      433.34     13.23 o 
   3   1  15        9.76        8.95     14.12 o 
   4   1  15        4.78        5.40     19.45 o 
  -5   2  15      374.63      388.50     12.59 o 
  -4   2  15       60.51       65.25     10.99 o 
  -3   2  15       94.35       99.33     10.60 o 
  -2   2  15      157.59      177.44     12.19 o 
  -1   2  15     2261.34     2234.25     36.44 o 
   0   2  15     1217.57     1241.44     17.46 o 
   1   2  15     2677.16     2743.10     60.40 o 
   2   2  15      689.99      725.04     14.56 o 
   3   2  15      272.05      318.00     17.19 o 
   4   2  15       45.35       28.94     20.78 o 
  -5   3  15       87.28       66.62     10.52 o 
  -4   3  15     1077.93     1020.60     28.38 o 
  -3   3  15      236.44      238.91     10.68 o 
  -2   3  15       13.67       25.04     11.11 o 
  -1   3  15      424.67      435.76     15.09 o 
   0   3  15      757.32      765.31     15.42 o 
   1   3  15       45.71       60.86     12.29 o 
   2   3  15     1559.68     1539.71     17.10 o 
   3   3  15       78.89      100.21     13.49 o 
   4   3  15       32.07       33.04     15.61 o 
  -5   4  15       32.42       25.22     10.19 o 
  -4   4  15        4.55       16.61     11.37 o 
  -3   4  15      293.39      298.39     11.23 o 
  -2   4  15      470.83      448.23     11.83 o 
  -1   4  15       25.20       27.64     11.24 o 
   0   4  15        5.26       17.97     10.82 o 
   1   4  15       56.44       43.34     10.78 o 
   2   4  15       47.60       39.46     12.52 o 
   3   4  15      123.22      118.68     17.47 o 
   4   4  15        2.81       44.77     14.96 o 
  -5   5  15        5.31       18.45     10.67 o 
  -4   5  15      150.70      149.57     10.61 o 
  -3   5  15       11.90        6.26     11.95 o 
  -2   5  15        0.59        4.67     11.74 o 
  -1   5  15       86.07      102.11     10.06 o 
   0   5  15        7.94       13.00      9.99 o 
   1   5  15       25.30       39.42     11.79 o 
   2   5  15      400.36      424.79     15.01 o 
   3   5  15       73.31       80.01     15.35 o 
   4   5  15       48.87       48.81     16.38 o 
  -4   6  15      366.18      385.97     12.34 o 
  -3   6  15      376.28      340.93     11.15 o 
  -2   6  15      250.96      259.27     11.32 o 
  -1   6  15      376.65      420.45     13.84 o 
   0   6  15      394.16      418.68     11.15 o 
   1   6  15     3155.45     3167.25     47.37 o 
   2   6  15      877.46      878.28     19.49 o 
   3   6  15       43.32       75.86     17.51 o 
   4   6  15      213.49      196.29     16.61 o 
  -4   7  15      606.28      657.26     17.20 o 
  -3   7  15       79.74       75.87     10.54 o 
  -2   7  15      211.11      219.17     11.77 o 
  -1   7  15       22.90       39.34      9.62 o 
   0   7  15     3422.48     3362.15     50.11 o 
   1   7  15     1015.47     1042.35     16.19 o 
   2   7  15     1088.48     1083.78     24.70 o 
   3   7  15       35.50       47.26     14.01 o 
  -4   8  15      245.75      221.54     10.56 o 
  -3   8  15       34.71       32.65     10.89 o 
  -2   8  15      399.88      377.12     14.84 o 
  -1   8  15      238.48      228.67     11.73 o 
   0   8  15      325.57      322.85     11.43 o 
   1   8  15      169.50      170.57     12.01 o 
   2   8  15        2.37       30.55     14.87 o 
   3   8  15       46.06       58.50     14.76 o 
  -4   9  15      158.64      162.59     11.12 o 
  -3   9  15        7.31       -6.49     10.99 o 
  -2   9  15       23.52       37.95      9.66 o 
  -1   9  15        1.42        5.93     11.79 o 
   0   9  15        0.25        7.09     11.16 o 
   1   9  15       93.42       94.83     12.22 o 
   2   9  15       18.21       18.97     15.37 o 
   3   9  15        0.07        6.57     13.40 o 
  -4  10  15        7.96        7.41     28.31 o 
  -3  10  15       35.77       44.18     10.67 o 
  -2  10  15       87.34       91.86     11.22 o 
  -1  10  15      143.36      185.81     12.57 o 
   0  10  15      513.48      578.08     13.08 o 
   1  10  15      834.07      927.33     28.27 o 
   2  10  15      147.18      177.80     17.85 o 
   3  10  15       63.26       40.78     15.97 o 
  -3  11  15      101.09       96.36     12.06 o 
  -2  11  15       19.15       28.95     12.24 o 
  -1  11  15      105.77      125.61     11.76 o 
   0  11  15      498.10      479.46     13.37 o 
   1  11  15      395.66      417.90     14.47 o 
   2  11  15      406.41      408.50     18.66 o 
  -3  12  15        3.11        3.15     12.02 o 
  -2  12  15       17.39       32.71     10.47 o 
  -1  12  15     1084.80     1017.62     28.99 o 
   0  12  15      415.04      444.95     13.91 o 
   1  12  15     1920.42     1866.42     29.09 o 
   2  12  15      217.87      233.40     16.42 o 
  -2  13  15      111.11      116.25     13.92 o 
  -1  13  15       65.96       66.94     14.38 o 
   0  13  15       46.84       61.62     13.37 o 
   1  13  15       81.01       75.16     14.24 o 
  -1  14  15       24.64        8.73     15.05 o 
   0  14  15      206.97      250.39     14.66 o 
  -4   0  16      415.18      399.42     17.63 o 
  -3   0  16       77.88      102.17     16.57 o 
  -2   0  16     1820.94     1773.19     26.42 o 
  -1   0  16     1843.39     1774.41     75.77 o 
   0   0  16      938.88      945.74     28.70 o 
   1   0  16     1077.28     1120.31     33.61 o 
   2   0  16      446.34      517.48     22.45 o 
   3   0  16       48.39       38.74     23.37 o 
  -4   1  16        5.40       20.17     10.47 o 
  -3   1  16      262.40      255.65     12.10 o 
  -2   1  16      766.15      769.63     15.44 o 
  -1   1  16      144.98      166.41     10.36 o 
   0   1  16      186.41      194.91     12.61 o 
   1   1  16      176.09      161.23     12.94 o 
   2   1  16       14.37       26.67     12.97 o 
   3   1  16       71.55       85.32     15.63 o 
  -4   2  16       13.89       17.34      9.96 o 
  -3   2  16      111.28      112.96     11.65 o 
  -2   2  16        5.55       26.01     10.89 o 
  -1   2  16        0.82       13.12     10.79 o 
   0   2  16        9.46        2.39     12.21 o 
   1   2  16        1.51        6.76     11.92 o 
   2   2  16       64.71       66.75     11.36 o 
   3   2  16        5.79        8.67     16.62 o 
  -4   3  16       39.61       42.97     10.31 o 
  -3   3  16      120.63      142.61     10.70 o 
  -2   3  16      157.40      160.88     11.17 o 
  -1   3  16      129.02      136.64     10.72 o 
   0   3  16      293.79      311.54     11.26 o 
   1   3  16      130.57      134.24     11.13 o 
   2   3  16       61.71       79.48     11.64 o 
   3   3  16       25.61       35.11     14.89 o 
  -4   4  16        0.65       -6.16      9.88 o 
  -3   4  16      117.58      122.35     10.41 o 
  -2   4  16      217.25      240.57     11.30 o 
  -1   4  16      931.71      927.24     20.99 o 
   0   4  16      656.05      671.76     13.54 o 
   1   4  16     1030.48     1072.10     16.19 o 
   2   4  16       15.18       23.12     12.97 o 
   3   4  16      359.28      343.50     16.04 o 
  -4   5  16       13.50       22.67     10.54 o 
  -3   5  16      576.85      512.28     13.49 o 
  -2   5  16      611.11      642.63     11.69 o 
  -1   5  16     1576.72     1574.50     33.66 o 
   0   5  16      814.27      810.40     17.01 o 
   1   5  16      356.40      351.20     11.95 o 
   2   5  16       42.53       31.25     14.55 o 
   3   5  16       20.91       25.27     15.03 o 
  -4   6  16       74.07       72.83     11.14 o 
  -3   6  16      663.04      619.92     11.38 o 
  -2   6  16       37.33       38.66     10.90 o 
  -1   6  16       93.33       89.42     10.23 o 
   0   6  16        8.09        8.19     10.99 o 
   1   6  16      112.67      117.14     12.19 o 
   2   6  16      129.66      119.85     13.84 o 
   3   6  16      484.66      431.27     17.79 o 
  -4   7  16       77.50       75.31     13.11 o 
  -3   7  16        0.60        2.10      9.51 o 
  -2   7  16       40.77       55.11     10.55 o 
  -1   7  16       62.72       54.72     11.22 o 
   0   7  16      192.13      205.88     12.49 o 
   1   7  16       71.47       65.97     13.02 o 
   2   7  16        3.18       18.40     13.55 o 
   3   7  16       73.22       52.98     16.42 o 
  -3   8  16      131.08      155.61     11.48 o 
  -2   8  16      242.34      267.10     10.94 o 
  -1   8  16      801.07      829.21     20.95 o 
   0   8  16      918.67      934.49     13.96 o 
   1   8  16      489.31      496.30     14.64 o 
   2   8  16       10.97       -5.77     15.14 o 
  -3   9  16        2.84        7.92     10.27 o 
  -2   9  16      414.26      401.00     13.72 o 
  -1   9  16      485.63      480.89     12.73 o 
   0   9  16      277.48      262.79     11.99 o 
   1   9  16       56.82       65.93     13.71 o 
   2   9  16        9.82       11.20     16.81 o 
  -3  10  16      202.69      193.23     12.06 o 
  -2  10  16      815.79      743.75     12.60 o 
  -1  10  16      624.30      578.94     12.46 o 
   0  10  16      947.93     1006.77     24.89 o 
   1  10  16      294.07      296.38     12.38 o 
   2  10  16       38.01       55.05     15.61 o 
  -2  11  16       64.50       58.70     10.84 o 
  -1  11  16      186.83      161.07     12.49 o 
   0  11  16      163.51      176.25     16.95 o 
   1  11  16       48.33       53.69     14.28 o 
  -1  12  16      311.36      316.52     13.60 o 
   0  12  16       19.72       33.49     13.91 o 
  -4   1  17      166.02      166.10     15.56 o 
  -3   1  17      218.06      246.45     10.84 o 
  -2   1  17      541.87      568.51     13.79 o 
  -1   1  17      220.20      225.92     12.52 o 
   0   1  17       60.63       62.52     12.65 o 
   1   1  17      331.50      354.91     14.66 o 
   2   1  17      172.30      141.86     12.18 o 
   3   1  17       40.09       72.91     16.76 o 
  -4   2  17     1102.28     1058.01     25.18 o 
  -3   2  17       55.03       43.26     11.52 o 
  -2   2  17      439.34      444.86     10.65 o 
  -1   2  17      333.42      335.64     14.77 o 
   0   2  17      248.19      269.50     12.36 o 
   1   2  17      109.63      120.28     12.19 o 
   2   2  17      476.46      448.48     13.37 o 
   3   2  17      464.40      483.81     18.87 o 
  -4   3  17      337.88      318.07     11.35 o 
  -3   3  17     1175.45     1114.89     13.38 o 
  -2   3  17       65.14       63.88     10.08 o 
  -1   3  17      283.28      330.59     11.30 o 
   0   3  17       93.54       98.10     10.82 o 
   1   3  17      207.04      239.32     13.10 o 
   2   3  17       32.50       52.51     12.52 o 
   3   3  17      430.52      388.18     17.71 o 
  -4   4  17       59.05       73.73     37.32 o 
  -3   4  17       83.43       86.25     15.58 o 
  -2   4  17      260.58      232.70     11.67 o 
  -1   4  17      129.06      135.36     11.84 o 
   0   4  17        9.45       30.31     11.33 o 
   1   4  17      327.29      332.77     12.44 o 
   2   4  17       22.45       23.55     13.79 o 
  -3   5  17      319.08      330.21     11.07 o 
  -2   5  17       10.95       27.26     10.63 o 
  -1   5  17      163.69      145.19     12.25 o 
   0   5  17      170.95      180.06     11.83 o 
   1   5  17       73.65       70.16     11.83 o 
   2   5  17       30.62       49.35     13.48 o 
  -3   6  17      538.20      514.41     15.06 o 
  -2   6  17     1082.03     1105.15     14.99 o 
  -1   6  17      168.40      170.91     11.34 o 
   0   6  17      283.54      297.80     11.79 o 
   1   6  17       68.04       68.18     11.01 o 
   2   6  17      893.60      805.26     18.04 o 
  -3   7  17      508.12      495.30     12.59 o 
  -2   7  17      145.88      143.44     11.00 o 
  -1   7  17      133.69      119.23     11.12 o 
   0   7  17      164.56      150.91     11.76 o 
   1   7  17       63.26       68.02     11.60 o 
   2   7  17       35.06       45.23     18.86 o 
  -3   8  17      163.82      155.27     20.14 o 
  -2   8  17      275.74      245.63     12.50 o 
  -1   8  17       26.22       43.94     11.29 o 
   0   8  17      175.82      195.83     11.36 o 
   1   8  17      278.23      276.67     14.03 o 
   2   8  17       61.92       33.54     22.11 o 
  -2   9  17       61.92       71.58     12.48 o 
  -1   9  17        1.49       14.28     11.75 o 
   0   9  17      115.82       94.47     13.78 o 
   1   9  17        4.60       -3.84     12.59 o 
  -1  10  17       12.19       27.66     12.15 o 
   0  10  17       10.87       12.53     12.06 o 
   1  10  17        5.42        5.41     37.77 o 
  -3   0  18      328.87      313.06     20.21 o 
  -2   0  18       23.35       41.99     18.72 o 
  -1   0  18       12.73       35.97     18.22 o 
   0   0  18      535.54      535.49     20.62 o 
   1   0  18      259.57      225.30     18.03 o 
   2   0  18     2736.88     2743.96     30.16 o 
  -3   1  18        3.56        9.37     12.00 o 
  -2   1  18      210.59      205.21     12.62 o 
  -1   1  18      134.27      136.64     11.76 o 
   0   1  18      307.13      295.00     12.76 o 
   1   1  18      490.40      447.87     13.42 o 
   2   1  18       49.76       38.87     12.78 o 
  -3   2  18       84.65       94.05     12.80 o 
  -2   2  18       44.68       57.34     12.88 o 
  -1   2  18        6.00        8.06      9.71 o 
   0   2  18       80.95       94.90     11.28 o 
   1   2  18      104.18      106.68     13.06 o 
   2   2  18        0.51       11.79     12.78 o 
  -3   3  18        4.27       -3.77     12.12 o 
  -2   3  18      401.63      383.82     11.74 o 
  -1   3  18       96.51      101.29     12.01 o 
   0   3  18      167.07      175.50     11.08 o 
   1   3  18      405.67      403.76     12.97 o 
   2   3  18       63.39       68.81     13.02 o 
  -3   4  18      420.71      408.13     12.21 o 
  -2   4  18       24.20       14.72     11.25 o 
  -1   4  18       65.45       65.43     10.98 o 
   0   4  18      557.99      572.32     12.99 o 
   1   4  18       61.63       59.71     10.93 o 
   2   4  18     1918.28     1899.03     37.59 o 
  -2   5  18       98.10      104.41     10.15 o 
  -1   5  18      265.01      264.40     12.03 o 
   0   5  18      190.09      205.22     12.68 o 
   1   5  18      294.40      283.15     11.70 o 
  -2   6  18       25.09       25.89     11.54 o 
  -1   6  18       14.25        8.44     12.57 o 
   0   6  18       33.48       35.80     10.88 o 
   1   6  18       32.40       24.92     13.34 o 
  -2   7  18       22.15       32.35     18.02 o 
  -1   7  18       48.75       52.85     11.58 o 
   0   7  18        1.18       11.98     12.07 o 
   1   7  18      241.38      221.02     36.88 o 
  -1   8  18      264.52      268.23     11.64 o 
   0   8  18       34.02       45.20     14.46 o 
  -2   1  19      236.47      215.73     15.87 o 
  -1   1  19      566.06      527.65     13.07 o 
   0   1  19     1140.17     1130.93     21.80 o 
  -2   2  19        7.77       27.88     24.84 o 
  -1   2  19      952.88      952.70     27.65 o 
   0   2  19      108.52      132.89     14.16 o 
  -1   3  19       45.06       41.21     11.93 o 
   0   3  19      694.27      667.90     20.37 o 
  -1   4  19       65.70       76.41     14.28 o 
   0   4  19        9.27        0.81     20.16 o 
                                                 
